# Supplementary material for: Integrated Model of De Novo and Inherited Genetic Variants Yields Greater Power to Identify Risk Genes
Source: PLoS Genet. 2013 Aug 15;9(8):e1003671. doi: 10.1371/journal.pgen.1003671 (PMC3744441; doi:10.1371/journal.pgen.1003671)
Supplement: Table S3 — The complete prediction results of TADA. The “mut.rate” column shows the estimated mutation rate of the genes. For each of the two types of mutations, LoF and mis3 (severely damaging), five counts are shown, including the number of de novo mutations, the numbers of transmitted and non-transmitted variants, and the number of variants in cases and controls. The column shows the p-values using the De Novo Test from the de novo LoF mutations alone. The column shows the p-values from the TADA test using all LoF data. The column shows the p-values from the TADA test using both LoF and Mis3 data. The last column shows the q-value of after Benjamini-Hochberg correction of multiple testing. (XLSX) [file pgen.1003671.s008.xlsx]

## Sheet: TADA_predictions_v4.3
Gene	mut.rate	dn.LoF	trans.LoF	nontrans.LoF	case.LoF	ctrl.LoF	dn.mis3	trans.mis3	nontrans.mis3	case.mis3	ctrl.mis3	p.dn	p.TADA	p.TADA.LoF	q.TADA
KATNAL2	1.8e-05	2	1	0	4	0	0	2	3	4	5	3.08e-06	1.5e-06	2e-07	0.026364
CHD8	0.000100458	2	0	0	3	0	0	4	6	9	9	9.51e-05	1.28e-05	2.4e-06	0.112486
LMCD1	1.42e-05	0	2	0	0	0	0	4	0	9	0	1	1.67e-05	0.0669	0.0978397
S100G	3.01e-06	1	0	0	3	0	0	0	0	0	0	0.000415101	2.07e-05	1.65e-05	0.0909558
DYRK1A	3.01e-05	2	0	0	0	0	0	0	4	4	1	8.6e-06	5.64e-05	4.3e-06	0.198257
C1orf95	5.7e-06	0	0	0	11	0	0	0	0	0	0	1	7.11e-05	7.74e-05	0.208276
PPM1D	2.36e-05	1	0	0	2	0	0	0	0	2	0	0.00325	7.86e-05	0.000229	0.197353
SCN2A	7.89e-05	2	0	0	0	0	1	8	7	5	5	5.88e-05	8.38e-05	2.78e-05	0.184109
CUL3	2.92e-05	1	0	0	3	0	0	0	0	1	0	0.00401963	8.56e-05	0.000131	0.167167
DEAF1	2.2e-05	0	2	0	1	0	0	1	0	8	0	1	0.0001042	0.0311	0.183142
BANK1	3.01e-05	0	1	0	4	0	0	7	0	6	2	1	0.000108	0.00644	0.172564
POGZ	5.62e-05	2	0	0	0	0	0	4	1	3	5	2.99e-05	0.000118	1.36e-05	0.172831
WDR55	1.49e-05	0	1	0	0	0	1	0	0	6	0	1	0.000119	0.178	0.160888
FAM91A1	3.31e-05	1	0	0	0	0	0	12	1	2	2	0.00455528	0.000161	0.00187	0.202124
COL25A1	2.46e-05	1	0	0	5	0	0	5	3	4	4	0.00338748	0.000164	2.26e-05	0.192164
PARP10	4.02e-05	0	1	0	6	0	0	2	0	8	2	1	0.000191	0.00154	0.209813
RNF38	2.1e-05	1	0	0	0	0	0	0	0	2	0	0.00289246	0.000204	0.00118	0.210912
ABCA13	0.000198874	0	4	4	13	2	2	28	24	130	87	1	0.000224927	0.0527	0.219629
DSTYK	3.65e-05	0	0	0	1	0	0	2	2	17	1	1	0.000253	0.161	0.234038
PRPF39	2.56e-05	1	0	0	0	0	0	1	0	1	0	0.00352493	0.000268	0.00145	0.235518
TBR1	2.74e-05	1	0	0	0	0	1	0	1	4	1	0.00377231	0.000368	0.00185	0.307998
RAB2A	8.18e-06	1	0	0	0	0	0	0	0	0	0	0.00112768	0.000394	0.000565	0.31477
PIWIL4	3.35e-05	0	0	0	1	0	1	7	2	15	4	1	0.00041	0.167	0.313311
MED13L	8.77e-05	1	0	0	3	0	0	1	0	5	2	0.0120241	0.000425	0.000383	0.311242
MTHFS	7.83e-06	1	0	0	0	0	0	2	1	0	0	0.00107946	0.000444	0.000516	0.31215
NFIA	2.21e-05	1	0	0	0	0	0	1	0	0	0	0.00304374	0.000468	0.00132	0.316368
NR3C2	3.9e-05	1	0	0	1	1	1	0	0	4	0	0.00536506	0.000573	0.0685	0.373002
ZNF493	2.99e-05	0	1	0	8	0	0	1	1	8	10	1	0.000578	0.000344	0.362819
CCDC138	2.58e-05	0	0	0	2	0	0	4	1	7	0	1	0.000585	0.0695	0.35455
PRIM2	2e-05	0	7	0	1	1	0	2	0	5	0	1	0.000588	0.0172	0.34449
ZMYM2	5.37e-05	1	0	0	1	0	0	0	0	4	1	0.0073798	0.000649	0.00125	0.367962
ZMYND11	2.28e-05	1	0	0	0	0	0	1	0	2	1	0.00314	0.000653	0.00145	0.35866
TSPAN17	1.34e-05	1	0	0	0	0	0	0	0	2	1	0.00184663	0.000655	0.000964	0.348857
ADNP	4.3e-05	1	0	0	3	0	0	2	1	6	11	0.00591369	0.000672	0.000199	0.347384
CST8	5.52e-06	0	1	0	0	0	0	4	0	4	0	1	0.000674	0.173	0.338464
SRSF12	1.02e-05	0	2	0	0	0	0	0	0	7	0	1	0.000695	0.0638	0.339314
ATP1B1	1.17e-05	1	0	0	0	0	0	0	0	1	1	0.00161255	0.000696	0.000765	0.330619
UBR3	7.4e-05	1	0	0	1	0	0	2	0	3	1	0.0101553	0.000712	0.00174	0.329319
SLC5A8	2.45e-05	0	0	0	0	0	0	6	0	6	1	1	0.000776	0.524	0.349717
MYLK3	3.15e-05	0	0	0	1	0	0	4	0	13	3	1	0.000789	0.185	0.346687
TMEM132B	4.22e-05	0	0	0	0	0	0	1	1	14	1	1	0.000842	0.488	0.360951
CD274	1.12e-05	0	0	0	0	0	0	2	0	6	0	1	0.0009	0.494	0.376629
DCBLD2	3.06e-05	0	0	0	1	0	0	7	1	15	4	1	0.00093	0.158	0.380132
SLC38A8	1.79e-05	0	0	0	1	0	0	5	1	14	3	1	0.001017	0.186	0.406245
FAM8A1	1.65e-05	1	0	0	0	0	0	1	0	0	1	0.00227336	0.001019	0.00106	0.397999
TCHHL1	3.37e-05	0	0	0	8	0	0	0	0	11	13	1	0.001032	0.000733	0.394314
APH1A	1.1e-05	1	0	0	0	0	0	0	0	0	1	0.00151614	0.00104	0.000779	0.388916
PDCD1	1.16e-05	1	0	0	0	0	0	0	0	0	1	0.00159878	0.00107	0.000772	0.391798
MTMR12	2.93e-05	1	0	0	1	0	0	5	9	9	8	0.00403337	0.00108	0.000653	0.387389
OXGR1	1.38e-05	0	1	0	7	0	0	6	2	4	7	1	0.001123	0.000642	0.394757
CACNA2D3	4.26e-05	1	1	0	0	0	0	3	1	19	13	0.00585884	0.001137	0.00103	0.391841
CBX4	2.17e-05	1	0	0	0	0	0	0	0	1	1	0.00298874	0.00115	0.00152	0.3887
SERINC5	1.86e-05	0	0	0	0	0	0	2	0	6	0	1	0.00118	0.488	0.391315
CCDC33	2.94e-05	0	0	0	2	0	0	1	0	9	1	1	0.001204	0.0687	0.39188
TEX2	4.43e-05	0	1	0	1	0	0	3	0	18	5	1	0.001212	0.0685	0.387311
DPP7	1.97e-05	0	1	0	6	0	0	7	4	22	31	1	0.0013	0.00163	0.408014
SMAP1	1.81e-05	0	1	0	4	0	0	1	0	2	0	1	0.0013	0.00631	0.400856
FAM184A	4.26e-05	0	2	0	1	0	0	1	0	13	3	1	0.00136	0.0299	0.412127
OR1N2	1.37e-05	0	0	0	7	0	0	0	0	0	0	1	0.00138	0.00127	0.4111
LENG9	1.99e-05	0	0	0	7	1	0	2	0	7	1	1	0.00139	0.0276	0.407177
FCAR	1.14e-05	0	0	0	2	0	0	4	0	2	0	1	0.00142	0.0651	0.409146
PCOLCE	1.81e-05	1	0	0	1	0	0	0	2	11	11	0.00249353	0.00142	0.000406	0.402547
TCF3	2.59e-05	1	0	0	0	0	0	10	5	13	16	0.00356617	0.00144	0.00156	0.401737
ZNF175	2.73e-05	0	0	0	5	0	0	1	0	2	0	1	0.00145	0.00645	0.398206
ETFB	1.34e-05	1	0	0	1	0	0	0	2	12	10	0.00184663	0.00146	0.000298	0.394784
TNC	8.61e-05	0	0	0	1	0	0	24	8	31	17	1	0.00149895	0.144	0.399175
TEKT3	1.91e-05	0	0	0	3	0	0	1	0	4	0	1	0.00151	0.032	0.396116
DLL1	2.86e-05	1	0	0	0	0	0	0	1	11	3	0.0039372	0.00152	0.00193	0.392875
SETBP1	6.18e-05	1	0	0	0	0	0	1	1	17	7	0.00848822	0.00154	0.00398	0.392276
RAD51AP1	1.35e-05	0	0	0	2	0	0	3	1	6	0	1	0.00159	0.0715	0.399226
SMC3	4.55e-05	0	0	0	2	0	1	0	0	3	0	1	0.0016	0.0697	0.396079
NAPRT1	2.14e-05	1	1	0	0	0	0	7	2	7	8	0.00294748	0.00162	0.000476	0.39546
SLC7A7	2.11e-05	1	0	0	1	0	0	1	2	6	1	0.00290622	0.00162	0.000444	0.390043
ZNF33A	3.1e-05	0	0	0	7	0	1	5	1	13	12	1	0.00162	0.00129	0.384772
TROVE2	2.08e-05	1	1	0	0	0	0	2	1	5	2	0.00286496	0.00164	0.000487	0.384329
CLDN11	8.48e-06	0	0	0	0	0	0	5	0	2	0	1	0.00172	0.51	0.397773
DUS2L	1.93e-05	0	0	0	1	0	0	1	0	6	0	1	0.00175	0.17	0.399455
PAX5	1.55e-05	1	0	0	0	0	0	3	3	4	0	0.00213572	0.00179	0.00103	0.403347
PHF2	4.27e-05	1	0	0	0	0	0	2	2	13	5	0.00587256	0.00179	0.00294	0.398241
GLRA4	1.68e-05	0	0	0	1	0	0	0	0	10	1	1	0.00182	0.16	0.399854
LRRTM1	2.11e-05	0	0	0	8	0	0	0	1	1	1	1	0.00191	0.000711	0.414446
NAA40	9.09e-06	0	0	0	0	0	1	1	0	1	0	1	0.00194	0.505	0.415822
BCL11A	3.27e-05	1	0	0	0	0	0	2	1	2	1	0.00450035	0.00203	0.00216	0.429871
SLC25A39	1.46e-05	1	0	0	0	0	0	2	2	1	0	0.00201184	0.00207	0.00104	0.433123
ELOVL1	1.15e-05	0	0	0	0	0	1	1	0	1	0	1	0.00215	0.491	0.444569
VCP	3.14e-05	1	0	0	0	0	0	0	1	1	0	0.00432182	0.00228	0.0021	0.465968
OR2AE1	1.34e-05	0	0	0	1	0	0	0	4	18	0	1	0.0023	0.138	0.464653
SNIP1	1.5e-05	0	0	0	0	0	0	1	0	6	0	1	0.0023	0.452	0.459373
FAM13A	3.93e-05	0	1	0	6	0	0	1	1	10	9	1	0.00231	0.00155	0.456186
FREM2	0.000125173	0	0	0	2	1	0	11	2	52	28	1	0.00239916	0.386	0.46853
OR6K6	1.42e-05	0	0	0	0	0	0	4	6	37	9	1	0.00247126	0.504	0.477306
FGD3	2.83e-05	0	0	0	0	1	1	4	0	8	1	1	0.00248	0.791	0.473788
GNAS	4.11e-05	0	0	0	1	0	1	5	0	1	1	1	0.00255	0.168	0.481923
PTEN	1.56e-05	0	1	0	0	0	1	0	0	2	0	1	0.00255	0.159	0.476796
TBK1	2.81e-05	0	0	0	0	0	0	1	0	6	0	1	0.00255	0.489	0.471777
CD34	1.52e-05	0	0	0	4	0	0	1	0	5	1	1	0.0026	0.0129	0.476017
GRIN2B	5.86e-05	1	0	0	1	0	0	1	1	0	0	0.00805047	0.00261	0.00127	0.472921
SLC22A15	2.21e-05	0	0	0	4	0	0	3	0	0	0	1	0.00271	0.0109	0.48603
SPAST	2.41e-05	1	0	0	0	0	0	1	1	2	1	0.00331874	0.00276	0.00146	0.489998
LMTK3	5.91e-05	1	0	0	1	0	0	0	0	1	1	0.00811888	0.00277	0.00149	0.486855
RAG2	2.08e-05	0	0	0	1	0	0	2	1	13	2	1	0.00277	0.166	0.482035
VDR	1.71e-05	0	0	0	0	0	0	5	1	5	0	1	0.00284	0.49	0.489371
CNR2	1.47e-05	0	0	0	2	0	0	3	0	2	0	1	0.00287	0.0711	0.489739
C8orf34	2.1e-05	0	1	0	6	0	0	0	0	5	3	1	0.00288	0.00164	0.48672
DIP2A	6.22e-05	1	0	0	0	0	0	9	6	23	13	0.00854292	0.00289	0.00411	0.483758
B9D1	8.09e-06	0	1	0	0	0	1	1	1	4	0	1	0.00301	0.152	0.499092
SEC14L4	1.59e-05	0	2	0	4	0	0	1	1	4	1	1	0.00301	0.00295	0.494428
CSTF2T	2.38e-05	1	0	0	0	0	0	1	0	1	2	0.00327749	0.00311	0.00163	0.506124
MICALL2	3.56e-05	0	0	0	1	0	0	3	1	39	17	1	0.00311396	0.169	0.502118
ACOT12	2.18e-05	0	1	0	3	0	0	2	0	11	4	1	0.00313	0.015	0.500117
ROBO4	4.06e-05	0	2	0	4	0	0	4	2	19	18	1	0.00314	0.00335	0.497195
IBSP	1.17e-05	0	0	0	1	0	0	6	1	11	3	1	0.0032	0.171	0.502171
RNPC3	5.57e-06	0	0	0	0	0	0	3	0	3	0	1	0.00324	0.466	0.503949
OR6P1	1.34e-05	0	4	0	9	2	0	1	2	7	1	1	0.00327	0.00466	0.504154
TSR2	7.26e-06	0	0	0	0	0	1	0	0	0	0	1	0.0033	0.509	0.504355
PPIAL4G	6.44e-06	0	0	0	0	0	0	6	0	0	0	1	0.00332	0.495	0.503037
DCAF11	2.15e-05	0	0	0	2	0	1	3	0	4	2	1	0.00338	0.0698	0.507751
ITGB3BP	6.74e-06	0	1	0	4	0	0	0	0	1	0	1	0.00339	0.00623	0.504938
ZBTB17	3.1e-05	0	1	0	1	0	0	8	0	3	2	1	0.00345	0.0689	0.509556
CDC42BPB	6.63e-05	1	0	0	1	0	0	1	1	9	4	0.00910347	0.00348	0.00153	0.509704
NLE1	1.91e-05	0	0	0	0	0	0	11	4	16	4	1	0.0035	0.509	0.508397
DENR	7.4e-06	0	0	0	0	0	1	0	0	0	0	1	0.00355	0.511	0.511433
ARID1B	8.81e-05	1	0	0	1	0	0	3	1	10	8	0.0120786	0.00373	0.00207	0.532996
DECR1	1.31e-05	0	1	0	5	0	0	1	1	7	3	1	0.00374	0.00321	0.530115
BEND7	1.83e-05	0	0	0	5	0	0	0	0	1	0	1	0.00375	0.00651	0.52728
NCKAP1	4.47e-05	1	0	0	1	0	0	0	0	2	2	0.00614677	0.00376	0.001018	0.52449
TRIP12	7.74e-05	1	0	0	1	0	0	2	1	9	9	0.0106195	0.00382	0.00165	0.528664
DHX29	5.29e-05	0	0	0	6	0	0	4	6	9	9	1	0.00386	0.00356	0.530026
MARCO	1.97e-05	0	0	0	1	0	0	4	0	2	0	1	0.00391	0.162	0.53273
TSR1	3.1e-05	0	2	0	0	0	0	7	2	40	22	1	0.00398678	0.0702	0.539013
TPK1	9.7e-06	0	0	0	0	0	1	0	0	0	0	1	0.00399	0.507	0.53533
PANK3	1.45e-05	0	0	0	0	0	0	2	0	4	0	1	0.004	0.49	0.532606
HRH2	1.63e-05	0	0	0	0	0	1	0	0	1	0	1	0.00403	0.472	0.532566
DYNC1I2	2.47e-05	0	0	0	1	0	0	3	0	3	0	1	0.00404	0.164	0.529903
ARSK	2.11e-05	0	0	0	0	0	0	3	1	17	4	1	0.00405	0.473	0.52728
FOXP1	2.66e-05	1	0	0	0	0	0	1	3	2	0	0.00366237	0.00407	0.00212	0.525988
TRIM26	2.04e-05	0	0	0	0	0	0	3	1	12	2	1	0.00411	0.468	0.52728
TBL1XR1	1.99e-05	0	0	0	0	0	1	0	0	1	0	1	0.00421	0.501	0.536195
FAM164A	1.26e-05	0	0	0	0	0	0	1	0	5	0	1	0.00422	0.485	0.533602
PNMA5	1.72e-05	0	0	0	0	0	0	0	0	6	0	1	0.00423	0.473	0.531046
OR52M1	1.33e-05	0	7	2	14	3	0	6	2	9	11	1	0.00429	0.00422	0.534759
SYNGAP1	5.29e-05	0	0	0	3	0	0	8	0	4	3	1	0.0043	0.0326	0.532231
ITGA5	4.19e-05	1	0	0	0	0	0	4	1	5	4	0.00576285	0.00433	0.00288	0.532196
FREM3	8.46e-05	1	0	0	0	0	0	0	0	0	0	0.0116016	0.00434	0.00553	0.529721
TBX15	2e-05	0	0	0	0	0	0	4	1	8	1	1	0.00448	0.47	0.543038
CLEC16A	4.18e-05	0	0	0	5	0	0	10	2	12	8	1	0.00453	0.00732	0.545338
GAS2L1	2.73e-05	0	0	0	0	0	0	8	0	4	2	1	0.00454	0.489	0.542823
PDLIM1	1.29e-05	0	0	0	0	0	1	0	0	0	0	1	0.00458	0.466	0.543906
PPP2R5C	2.15e-05	0	0	0	0	0	0	3	0	3	0	1	0.00458	0.473	0.540256
RND2	8.92e-06	0	0	0	0	0	0	2	0	7	1	1	0.00464	0.489	0.543684
KCNC1	2.34e-05	0	0	0	0	0	1	0	0	1	0	1	0.00476	0.473	0.554051
DIP2C	6.13e-05	1	0	0	0	0	0	2	2	13	9	0.00841983	0.00485	0.0039	0.560813
TXLNA	2.03e-05	0	0	0	0	0	0	2	0	4	0	1	0.00489	0.494	0.561743
WFIKKN1	2.19e-05	0	0	0	0	0	0	1	0	5	0	1	0.00493	0.465	0.56266
MAPK4	2.32e-05	0	0	0	0	0	0	1	0	5	0	1	0.00495	0.484	0.561298
BPHL	1.14e-05	0	0	0	5	0	0	3	2	24	13	1	0.005	0.00661	0.563333
EIF3G	1.24e-05	0	0	0	0	0	1	0	0	0	0	1	0.00502	0.46	0.561984
CSTL1	5.66e-06	0	0	0	1	0	0	1	0	10	2	1	0.00506	0.173	0.562877
STXBP1	2.38e-05	0	0	0	0	0	1	0	0	1	0	1	0.00508	0.463	0.561548
AGK	1.64e-05	0	2	0	1	0	0	1	0	2	0	1	0.00514	0.0284	0.564629
PHF19	2.28e-05	0	0	0	0	0	1	0	0	1	0	1	0.00515	0.491	0.562214
E4F1	3.05e-05	0	0	0	0	0	0	4	1	11	2	1	0.00526	0.517	0.570678
NMI	1.16e-05	0	1	1	8	0	0	1	0	2	1	1	0.0054	0.00844	0.582272
PHKB	4.28e-05	0	3	0	5	0	0	12	15	24	30	1	0.00544433	0.000786	0.583473
CTU2	2.04e-05	0	0	0	5	0	0	5	3	29	12	1	0.00547	0.00614	0.582671
USP46	1.43e-05	0	0	0	0	0	1	0	0	0	0	1	0.00551	0.476	0.583396
ANKRD55	2.41e-05	0	2	0	3	0	0	4	4	27	13	1	0.00557	0.0062	0.586217
MTA1	2.8e-05	0	0	0	0	0	0	1	0	5	0	1	0.00558	0.481	0.583774
ERP44	1.59e-05	0	0	0	0	0	1	0	0	0	0	1	0.00571	0.499	0.59384
OR2W3	1.3e-05	0	0	0	0	0	0	3	2	22	6	1	0.00589	0.49	0.608957
PCIF1	2.81e-05	0	0	0	0	0	0	1	0	8	1	1	0.00591	0.498	0.607451
KDM6B	6.75e-05	1	0	0	1	0	0	1	0	5	7	0.00926747	0.00596	0.00168	0.609029
PTPRA	3.13e-05	0	0	0	0	0	0	3	1	6	0	1	0.00597	0.483	0.606524
MCM5	2.88e-05	0	0	0	1	0	0	5	1	9	2	1	0.00599	0.167	0.605059
TMEM104	2.04e-05	0	1	0	1	0	0	6	1	6	2	1	0.00599	0.0652	0.601601
RHBDF2	3.46e-05	0	0	0	0	0	0	13	1	13	7	1	0.00607	0.484	0.606172
ATRN	5.65e-05	0	1	0	0	0	0	7	0	5	2	1	0.0061	0.149	0.605727
TSSK4	1.36e-05	0	1	0	4	0	0	8	5	10	9	1	0.00618	0.00619	0.610223
RNF168	2.15e-05	0	0	0	1	0	0	1	1	10	1	1	0.00637	0.184	0.62547
METTL14	1.74e-05	0	0	0	0	0	1	0	0	0	0	1	0.00639	0.502	0.623948
HAMP	3.43e-06	0	0	0	0	0	0	0	0	5	0	1	0.00648	0.506	0.62924
PRSS16	2.07e-05	0	1	0	0	0	0	1	0	10	2	1	0.00648	0.188	0.625783
TUBA1A	1.8e-05	0	0	0	0	0	1	0	0	0	0	1	0.00653	0.487	0.627165
SMARCC2	4.73e-05	1	0	0	1	0	0	0	5	4	2	0.00650314	0.00659	0.00114	0.629488
FAU	5.13e-06	0	0	0	0	0	0	0	0	5	0	1	0.00661	0.503	0.627986
SLX4	7.14e-05	0	0	0	5	0	0	7	2	27	18	1	0.00668	0.00763	0.631224
C4orf32	5.05e-06	0	0	0	0	0	0	1	0	4	0	1	0.00681	0.489	0.640067
TM4SF19	8.66e-06	1	0	0	0	0	0	2	6	0	0	0.00119381	0.00681	0.00056	0.636663
NDUFB5	7.44e-06	0	0	0	0	0	0	2	0	3	0	1	0.00684	0.487	0.636084
CST9	6.13e-06	0	0	0	0	0	1	1	0	3	1	1	0.00694	0.489	0.641987
RAD21L1	2.14e-05	1	0	0	0	0	0	0	2	1	2	0.00294748	0.00699	0.00157	0.643226
GMNN	7.87e-06	0	0	0	0	0	0	0	0	11	2	1	0.007	0.49	0.640792
KIAA1143	5.74e-06	0	0	0	0	0	0	4	0	1	0	1	0.00703	0.479	0.640204
NKAIN4	8.53e-06	0	0	0	0	0	0	5	0	6	2	1	0.00705	0.46	0.638715
C14orf101	2.82e-05	0	3	0	2	2	0	4	1	10	0	1	0.0071	0.222	0.639947
NBPF9	3.6e-05	0	0	0	2	0	0	4	0	0	0	1	0.0071	0.0668	0.636682
RAB21	8.48e-06	0	0	0	0	0	0	2	0	3	0	1	0.00717	0.479	0.639695
UNC80	0.000128155	1	0	0	0	0	0	14	11	8	7	0.0175219	0.00717	0.00872	0.636464
FAM136A	5.31e-06	0	0	0	0	0	0	1	0	4	0	1	0.00718	0.475	0.634149
OR4C46	1.27e-05	0	1	0	3	0	0	3	1	1	0	1	0.0072	0.0146	0.632736
MRPS26	7.79e-06	0	0	0	0	0	0	0	0	5	0	1	0.00721	0.494	0.630462
OR4M1	1.3e-05	0	0	0	4	0	0	0	0	1	0	1	0.00726	0.0124	0.631692
ANKMY2	1.69e-05	0	1	0	0	0	0	0	0	5	0	1	0.00727	0.161	0.629446
FAM183A	5.18e-06	0	4	0	4	1	0	0	0	2	0	1	0.00727	0.0203	0.62636
FAM151A	2.32e-05	0	5	0	10	3	0	3	3	18	9	1	0.00729	0.00744	0.62502
NUDT3	6.53e-06	0	0	0	0	0	0	1	0	4	0	1	0.00746	0.485	0.63649
SPG11	9.63e-05	0	0	1	3	3	0	6	4	39	15	1	0.00748373	0.742	0.63543
SLC25A5	1.18e-05	0	0	0	0	0	0	5	0	0	0	1	0.00754	0.479	0.63713
CNTNAP3	5.09e-05	0	0	0	2	0	0	5	0	5	2	1	0.00763	0.0708	0.64165
DEDD2	1.28e-05	0	0	0	0	0	0	0	0	5	0	1	0.00768	0.482	0.642779
BRDT	3.61e-05	0	1	0	2	0	0	1	1	17	5	1	0.00774	0.0319	0.644731
RELA	2.23e-05	0	0	0	1	0	0	4	0	1	0	1	0.00774	0.156	0.64169
ZNF326	2.17e-05	0	0	0	1	0	0	1	0	7	1	1	0.00774	0.177	0.638677
VN1R1	1.45e-05	0	1	0	3	0	0	1	0	0	0	1	0.00779	0.0154	0.639799
MUDENG	1.95e-05	0	0	0	1	0	0	2	0	3	0	1	0.00781	0.143	0.638458
ZNF268	1.52e-05	0	6	1	0	0	0	2	0	3	0	1	0.00784	0.0564	0.637944
CD1D	1.34e-05	0	0	0	0	0	0	1	0	4	0	1	0.00789	0.501	0.639054
OVOL2	1.07e-05	0	0	0	0	0	0	1	0	4	0	1	0.00791	0.489	0.637735
HIST1H4B	4.02e-06	0	0	0	3	0	0	1	0	1	0	1	0.00795	0.029	0.638033
SERTAD2	1.27e-05	0	0	0	0	0	0	1	0	4	0	1	0.00797	0.482	0.636731
SYT2	1.61e-05	0	0	0	0	0	0	2	0	3	0	1	0.00797	0.467	0.633849
OR9G9	1.27e-05	0	0	0	0	0	0	5	0	0	0	1	0.00802	0.491	0.634953
MRPL44	1.3e-05	0	0	0	0	0	0	1	1	10	1	1	0.0081	0.499	0.638411
MVD	1.6e-05	0	0	0	0	0	0	1	0	4	0	1	0.00815	0.47	0.639484
SCD	1.45e-05	0	0	0	0	0	0	0	0	5	0	1	0.0082	0.477	0.640548
OR56A4	1.53e-05	0	0	0	0	0	0	2	0	9	2	1	0.00824	0.498	0.640824
SCN1A	7.89e-05	0	4	0	1	0	1	2	3	11	9	1	0.00842	0.0077	0.651938
LENEP	2.48e-06	0	0	0	2	0	0	1	0	2	0	1	0.00845	0.0662	0.651391
TSPYL4	1.59e-05	0	0	0	0	0	0	0	0	5	0	1	0.00853	0.497	0.654687
SWT1	3.46e-05	0	1	0	0	0	0	1	0	12	3	1	0.00867	0.152	0.662539
ARGFX	1.27e-05	0	0	0	3	0	0	1	0	1	0	1	0.00873	0.0298	0.664236
ZNF780A	2.5e-05	0	1	0	4	0	0	2	4	9	7	1	0.00874	0.00648	0.66213
ASPSCR1	2.18e-05	0	1	1	12	2	0	6	2	2	0	1	0.00879	0.0201	0.66306
BROX	1.6e-05	0	0	0	0	0	0	1	0	4	0	1	0.00881	0.456	0.661729
AURKC	1.2e-05	0	1	0	2	0	0	0	0	2	0	1	0.00889	0.0293	0.664896
REXO1	4.81e-05	0	5	0	0	0	0	2	1	9	7	1	0.00892	0.00636	0.664313
IGFL1	4.52e-06	0	0	0	0	0	0	1	0	20	7	1	0.00895	0.515	0.663735
TGFB1I1	1.88e-05	0	0	0	0	0	0	2	0	3	0	1	0.00901	0.478	0.665377
SLC35B4	1.34e-05	0	0	0	3	0	0	1	0	1	0	1	0.00903	0.033	0.664064
SPAG17	8.55e-05	0	0	0	4	0	1	12	13	34	25	1	0.00903608	0.0157	0.661742
TMEM55B	1.14e-05	0	0	0	0	0	0	2	0	6	1	1	0.00904	0.507	0.659282
TNFRSF1A	1.82e-05	0	0	0	0	0	0	0	0	5	0	1	0.00908	0.481	0.659463
MCOLN2	2.25e-05	0	1	0	4	0	0	1	2	8	4	1	0.00917	0.00671	0.663259
SLC7A5	2.07e-05	0	0	0	0	0	0	3	0	2	0	1	0.00924	0.479	0.665583
VANGL1	2.1e-05	0	0	0	4	0	0	1	1	9	3	1	0.00949	0.0147	0.680801
DEPDC1	3.14e-05	0	2	0	2	0	0	6	2	2	1	1	0.0095	0.0133	0.678748
REG3G	7e-06	0	0	0	2	0	0	1	0	2	0	1	0.00953	0.0695	0.678135
FLNB	0.000102587	0	0	0	0	1	0	15	10	51	24	1	0.00959602	0.794	0.680079
CHST6	1.62e-05	0	0	0	0	0	0	2	1	6	0	1	0.00965	0.491	0.681158
TATDN1	1.14e-05	0	0	0	0	0	0	3	1	5	0	1	0.00965	0.492	0.678434
ANKRD34A	2e-05	0	0	0	0	0	0	1	0	4	0	1	0.00976	0.507	0.683433
CD151	1.01e-05	0	0	0	2	0	0	0	0	3	0	1	0.00982	0.07	0.684906
TEPP	1.22e-05	0	0	0	0	0	1	2	0	5	2	1	0.00986	0.471	0.684978
AIMP2	1.27e-05	0	0	0	2	0	0	3	0	3	1	1	0.00994	0.0694	0.687817
LRCH3	2.8e-05	0	1	0	4	0	0	2	5	4	11	1	0.01005	0.00621	0.692701
KPRP	2.37e-05	0	0	0	6	1	0	2	2	7	0	1	0.0101	0.0562	0.693428
OR2Y1	1.29e-05	0	0	0	0	0	0	0	0	8	1	1	0.01014	0.492	0.693466
SOCS7	2.34e-05	0	0	0	3	0	0	0	0	2	0	1	0.01019	0.0317	0.694184
AEN	1.27e-05	0	0	0	0	1	0	10	0	1	0	1	0.0102	0.788	0.692182
PPAPDC3	1.1e-05	0	0	0	0	0	0	2	0	6	1	1	0.0102	0.471	0.68952
GLI2	6.34e-05	0	1	0	3	0	0	5	6	14	22	1	0.0103	0.0157	0.693612
FAM158A	8.27e-06	0	0	0	0	0	0	1	1	13	3	1	0.0104	0.481	0.697673
NOC2L	2.91e-05	0	1	0	2	0	0	1	1	6	1	1	0.0104	0.0321	0.695021
HNRNPA1	1.4e-05	0	0	0	1	0	0	0	1	7	0	1	0.0106	0.175	0.705703
IZUMO1	1.37e-05	0	0	0	0	0	0	3	0	5	1	1	0.0106	0.484	0.70304
ADI1	6.87e-06	0	0	0	1	0	0	4	1	3	0	1	0.0108	0.142	0.713612
GDPD4	2.08e-05	0	1	0	4	0	0	1	1	4	2	1	0.01083	0.00666	0.712914
ARSD	2.35e-05	0	0	0	0	0	0	6	1	2	0	1	0.0109	0.496	0.714845
FAM26D	5.13e-06	0	0	0	0	0	0	7	1	5	2	1	0.0109	0.466	0.712187
TIGD3	1.87e-05	0	0	0	2	0	0	2	0	1	0	1	0.01099	0.0641	0.715408
NR2F1	1.69e-05	0	1	0	0	0	1	0	0	0	0	1	0.011	0.17	0.713417
LRRC8C	3.21e-05	0	0	0	2	0	0	0	0	6	1	1	0.0111	0.0716	0.717256
VPS13B	0.000158501	0	2	1	7	0	0	18	22	95	72	1	0.011187	0.0104	0.720232
CCDC115	7.05e-06	0	1	0	1	0	0	3	1	5	1	1	0.0112	0.0658	0.718435
CCDC54	1.28e-05	0	0	0	1	0	0	0	0	4	0	1	0.0114	0.156	0.728605
OR4B1	1.28e-05	0	0	0	2	0	0	3	0	3	1	1	0.0114	0.0701	0.725965
PTPN11	2.25e-05	0	0	0	0	0	0	0	0	5	0	1	0.0116	0.492	0.736035
TLE6	2.25e-05	0	0	0	0	0	0	9	2	4	1	1	0.0116	0.475	0.733387
GPR111	2.58e-05	0	1	0	3	0	0	7	7	17	14	1	0.01165	0.0134	0.733908
ADAM33	3.24e-05	1	1	0	1	1	0	4	0	3	2	0.00445916	0.0117	0.0312	0.734426
FBXL5	2.72e-05	0	0	0	0	0	0	6	2	7	1	1	0.0117	0.508	0.731812
SMG7	4.68e-05	0	0	0	0	0	0	9	1	10	5	1	0.0117	0.495	0.729217
ANKS1B	4.87e-05	0	0	0	0	0	0	2	1	12	2	1	0.0118	0.487	0.732851
FRMD6	2.41e-05	0	0	0	0	0	0	1	0	7	1	1	0.0118	0.501	0.73027
RGS18	9.05e-06	0	0	0	5	0	0	0	0	0	1	1	0.0119	0.00664	0.733875
APBA1	3.25e-05	0	0	0	0	0	0	1	0	4	0	1	0.012	0.507	0.737455
C18orf26	8.35e-06	0	0	0	1	0	0	2	0	5	1	1	0.012	0.147	0.734885
POU2F3	1.74e-05	0	0	0	0	0	0	2	0	8	2	1	0.012	0.47	0.732333
PTH2R	2.18e-05	0	2	0	3	0	0	1	2	4	6	1	0.012	0.00655	0.729799
TMX2	1.18e-05	0	0	0	0	0	0	1	0	3	0	1	0.012	0.495	0.727283
CSN3	7.4e-06	0	0	0	0	0	0	0	0	4	0	1	0.0121	0.47	0.730823
EIF2C1	3.38e-05	0	0	0	0	0	1	0	0	0	0	1	0.0123	0.465	0.740359
ICAM2	1.1e-05	0	0	0	1	0	0	2	0	5	1	1	0.0123	0.167	0.737832
BAGE2	4.33e-06	0	4	0	0	0	0	0	0	0	0	1	0.0125	0.0132	0.747279
GHSR	1.51e-05	0	0	0	1	0	0	2	0	5	1	1	0.0125	0.166	0.744746
VTI1B	8.92e-06	0	0	0	1	0	0	0	0	7	1	1	0.0125	0.182	0.74223
KCNH3	4.35e-05	0	0	0	1	0	0	0	0	10	2	1	0.0126	0.156	0.745648
OMP	6.39e-06	0	0	0	0	0	0	1	0	6	1	1	0.0126	0.492	0.743146
PAMR1	2.91e-05	0	2	0	2	0	0	12	8	22	20	1	0.0126	0.0131	0.740661
PSMB2	8.05e-06	0	0	0	0	0	0	0	0	4	0	1	0.0126	0.489	0.738192
LRRC46	1.26e-05	0	0	0	1	0	0	1	0	3	0	1	0.0128	0.157	0.747418
WFDC3	9.05e-06	0	0	0	1	0	0	3	1	4	0	1	0.0128	0.138	0.744943
ZFAND2A	5.7e-06	0	0	0	4	0	0	0	0	3	1	1	0.0129	0.0137	0.748285
FAM122A	1.14e-05	0	0	0	1	0	0	2	1	5	0	1	0.013	0.153	0.751605
RAD21	2.4e-05	0	0	0	3	0	0	3	1	4	1	1	0.013	0.0301	0.749141
RBBP9	7.26e-06	0	0	0	0	0	0	0	0	4	0	1	0.013	0.462	0.746693
C2CD3	7.77e-05	0	1	0	1	4	1	6	5	57	30	1	0.0131453	0.825	0.752578
C14orf182	4.14e-06	0	2	0	2	0	0	0	0	0	0	1	0.0132	0.0121	0.753257
TRAK2	3.61e-05	0	0	0	4	0	0	5	2	7	5	1	0.0132	0.014	0.750819
ZNF181	2.2e-05	0	1	0	1	0	0	1	0	2	0	1	0.0132	0.0703	0.748397
ZNF727	1.92e-05	0	2	0	3	0	0	4	8	0	1	1	0.0132	0.00675	0.745991
C1orf43	1e-05	0	0	0	0	0	0	0	0	4	0	1	0.0134	0.452	0.754867
HOMER1	1.34e-05	0	0	0	0	0	0	1	0	3	0	1	0.0134	0.506	0.752455
PCNX	9.29e-05	0	1	0	2	1	1	19	11	36	22	1	0.0135367	0.222	0.757712
ZNF141	1.81e-05	0	0	0	0	0	0	6	1	8	3	1	0.0136	0.469	0.758837
CCDC104	1.27e-05	0	0	0	1	0	0	0	0	4	0	1	0.0137	0.168	0.761997
SPRR4	3.12e-06	0	0	0	0	0	0	1	0	3	0	1	0.0137	0.468	0.759594
TIGD6	2.01e-05	0	0	0	8	1	0	5	6	16	8	1	0.0137	0.0174	0.757205
COX19	3.4e-06	0	0	0	0	0	0	0	0	4	0	1	0.0138	0.5	0.760341
CASD1	3.18e-05	0	0	0	1	0	0	1	0	15	5	1	0.0139	0.16	0.763458
GPR146	1.34e-05	0	0	0	0	0	0	8	1	4	2	1	0.0139	0.492	0.761079
STMN4	8.09e-06	0	0	0	0	0	0	0	0	4	0	1	0.0139	0.485	0.758716
ARHGDIB	7.66e-06	0	0	0	1	0	0	3	0	1	0	1	0.014	0.175	0.761808
FHIT	5.87e-06	0	0	0	0	0	0	2	0	2	0	1	0.014	0.492	0.759457
KIAA0240	4.28e-05	0	0	0	1	0	1	5	2	8	3	1	0.014	0.176	0.75712
SMPD3	2.6e-05	0	0	0	0	0	0	8	2	10	4	1	0.014	0.491	0.754798
ABLIM1	3.06e-05	0	2	0	3	0	0	0	0	5	7	1	0.0142	0.00634	0.763239
MRAS	8.09e-06	0	0	0	0	0	0	0	0	4	0	1	0.0142	0.479	0.760912
NUP50	1.81e-05	0	0	0	0	0	0	1	0	3	0	1	0.0142	0.503	0.758599
SLC27A6	2.43e-05	0	1	0	10	2	0	0	2	8	4	1	0.0142	0.0148	0.756301
CHST8	1.72e-05	0	0	0	0	0	0	2	1	14	4	1	0.0143	0.478	0.759326
OR5H6	1.34e-05	0	1	0	6	1	0	2	0	2	1	1	0.0143	0.0283	0.757039
RPS6KB1	2.02e-05	0	0	0	1	0	0	0	0	4	0	1	0.0143	0.157	0.754765
PRPF18	1.29e-05	0	0	0	0	0	0	2	0	2	0	1	0.0144	0.496	0.757768
PLEKHG6	3.12e-05	0	2	0	2	0	0	4	8	14	11	1	0.0145	0.0123	0.760752
RAF1	2.56e-05	0	0	0	0	0	0	0	0	4	0	1	0.0145	0.488	0.758488
VPS4A	1.68e-05	0	0	0	0	0	1	0	0	3	1	1	0.0146	0.479	0.761453
ANKRD26	6.37e-05	0	0	0	4	0	0	9	12	29	15	1	0.0147	0.0147	0.7644
DMBX1	1.53e-05	0	0	0	0	0	0	0	0	4	0	1	0.0147	0.471	0.762145
FNDC8	1.28e-05	0	0	0	1	0	0	3	0	6	2	1	0.0147	0.149	0.759904
KIAA1468	4.77e-05	0	0	0	0	0	0	2	0	6	1	1	0.0147	0.499	0.757675
VASH1	1.42e-05	0	0	0	0	0	0	1	0	3	0	1	0.0147	0.464	0.75546
NLN	2.72e-05	0	1	0	1	0	0	1	2	9	1	1	0.0148	0.0669	0.758381
PRSS22	1.27e-05	0	0	0	0	0	0	0	0	4	0	1	0.0148	0.495	0.756177
NLRP2	4.15e-05	0	1	0	3	0	0	6	8	28	26	1	0.0149	0.0151	0.759079
B3GALT1	1.31e-05	0	0	0	0	0	0	0	0	4	0	1	0.015	0.473	0.761965
MRPS10	7.79e-06	0	0	0	0	0	0	1	0	3	0	1	0.015	0.47	0.759769
DUSP14	7.92e-06	0	0	0	0	0	0	0	0	4	0	1	0.0151	0.49	0.762637
FAM189B	2.76e-05	0	1	0	2	0	0	11	3	8	4	1	0.0151	0.0302	0.760452
NIF3L1	1.51e-05	0	0	0	2	0	0	2	1	8	2	1	0.0151	0.0708	0.758279
UBQLNL	1.88e-05	0	2	0	6	1	0	0	1	9	6	1	0.0151	0.0149	0.756119
CAMKK2	2.32e-05	0	0	0	1	0	0	2	0	2	0	1	0.0152	0.172	0.758964
COL17A1	5.89e-05	0	1	0	3	0	0	3	7	13	12	1	0.0152	0.0147	0.756814
MTRF1L	1.45e-05	0	0	0	0	0	0	3	0	1	0	1	0.0152	0.519	0.754676
F3	1.15e-05	0	0	0	0	0	0	0	0	7	1	1	0.0153	0.484	0.757501
TCHP	1.81e-05	0	1	0	4	0	0	0	2	3	6	1	0.0153	0.00679	0.755373
DMBT1	9.62e-05	0	1	1	2	0	0	9	4	53	32	1	0.015314	0.226	0.753946
ASPM	0.000133952	0	0	2	11	4	0	19	14	49	26	1	0.0153193	0.27	0.752102
ROPN1	8.31e-06	0	0	0	3	0	0	1	0	0	0	1	0.0154	0.0281	0.753957
RSU1	1.09e-05	0	0	0	0	0	0	4	1	3	0	1	0.0154	0.482	0.751862
TOP2B	6.18e-05	0	0	0	11	2	0	1	5	6	9	1	0.0154	0.0153	0.74978
ZBTB9	1.88e-05	0	0	0	1	0	0	1	0	10	3	1	0.0154	0.181	0.747708
PBXIP1	2.77e-05	0	1	0	3	0	0	2	2	10	9	1	0.0155	0.0132	0.75049
SLC43A1	2.29e-05	0	1	0	0	0	0	2	0	2	0	1	0.0156	0.158	0.753257
ZSCAN21	1.82e-05	0	1	0	0	0	0	2	2	9	1	1	0.0156	0.186	0.751193
PLEKHG1	5.42e-05	0	0	0	1	1	0	6	3	37	17	1	0.0156516	0.57	0.751617
ZNF23	2.45e-05	0	0	0	0	0	0	7	0	7	4	1	0.0157	0.454	0.751889
ITGBL1	1.91e-05	0	0	0	0	0	0	2	0	2	0	1	0.0158	0.496	0.754622
FOXA1	1.88e-05	0	0	0	0	0	0	0	0	7	1	1	0.0159	0.483	0.75734
IGFL2	5.35e-06	0	6	1	2	0	0	0	1	2	0	1	0.0159	0.0185	0.755293
POLD1	4.39e-05	0	0	0	2	0	0	9	0	9	6	1	0.0159	0.0684	0.753257
ZNF347	3.25e-05	0	0	0	0	0	0	4	2	12	3	1	0.0159	0.506	0.751232
CASP14	9.22e-06	0	0	0	2	0	0	0	0	2	0	1	0.016	0.0706	0.75393
DMRT3	1.9e-05	0	0	0	1	0	0	0	0	9	2	1	0.016	0.141	0.751914
CABS1	1.55e-05	0	0	0	3	0	0	0	0	1	0	1	0.0161	0.0302	0.754596
MYL3	7.53e-06	0	0	0	0	0	0	0	0	4	0	1	0.0161	0.476	0.752589
NCOR1	9.45e-05	0	4	0	0	0	1	13	10	24	18	1	0.0161	0.0173	0.750593
ATP10D	5.64e-05	1	0	1	3	0	0	4	2	12	12	0.00774941	0.0162	0.0137	0.753257
RORA	2.17e-05	0	0	0	0	0	0	1	0	3	0	1	0.0162	0.476	0.75127
BBS10	2.84e-05	0	1	0	4	0	0	0	0	4	3	1	0.0163	0.00705	0.753918
ZBTB7B	2.14e-05	0	0	0	0	0	0	3	0	1	0	1	0.0163	0.467	0.751939
CYP4A22	2.08e-05	0	0	0	0	0	0	5	2	9	2	1	0.0165	0.454	0.759173
OR2AK2	1.38e-05	0	0	0	4	0	0	5	3	7	4	1	0.0165	0.0133	0.757191
CLEC4F	2.28e-05	0	0	0	4	0	0	2	6	11	9	1	0.0167	0.012	0.764373
PARD6B	1.44e-05	0	0	0	0	0	0	0	0	4	0	1	0.0167	0.463	0.762388
ZNF526	2.68e-05	0	0	0	0	0	0	1	0	6	1	1	0.0167	0.479	0.760412
CEP76	2.6e-05	0	0	0	0	0	0	1	0	6	1	1	0.0169	0.501	0.767531
MAP2K7	1.64e-05	0	0	0	0	0	0	0	0	4	0	1	0.0169	0.49	0.765553
NT5C1B	2.48e-05	0	0	0	4	0	0	1	4	10	7	1	0.017	0.0124	0.768103
UGT1A7	2.12e-05	0	1	0	2	0	0	1	0	0	0	1	0.017	0.0295	0.766133
HLA-DRB1	1.04e-05	0	0	0	4	0	0	9	6	0	0	1	0.0174	0.0152	0.782154
INHBA	1.64e-05	0	0	0	0	0	0	2	0	2	0	1	0.0174	0.476	0.780159
MAN1C1	2.48e-05	0	0	0	0	0	0	2	0	2	0	1	0.0174	0.509	0.778174
OTUD3	1.49e-05	0	0	0	0	0	0	0	0	4	0	1	0.0176	0.478	0.785121
EGLN2	1.6e-05	0	0	0	2	0	0	0	0	2	0	1	0.0177	0.0717	0.787583
JTB	5.79e-06	0	0	0	0	0	0	3	0	4	1	1	0.0177	0.483	0.785594
AIM1L	6.55e-05	0	0	0	4	0	0	8	13	25	20	1	0.0178	0.015	0.788042
CDC42EP4	1.41e-05	0	0	0	0	0	0	0	0	7	1	1	0.0178	0.487	0.786062
NEK8	2.74e-05	0	1	0	3	0	0	0	0	9	6	1	0.0178	0.013	0.784092
PRPF19	2.02e-05	0	0	0	0	0	0	3	0	1	0	1	0.0178	0.484	0.782132
KCNS1	2.1e-05	0	0	0	0	0	1	0	1	6	1	1	0.018	0.48	0.788948
PSMG2	1.06e-05	0	2	0	2	0	0	1	0	1	1	1	0.0182	0.0141	0.795729
GOLGB1	0.000121475	0	0	0	2	0	0	14	13	42	23	1	0.0182054	0.0687	0.79399
HEPACAM	1.66e-05	0	0	0	0	0	0	1	0	6	1	1	0.0183	0.468	0.796141
MAP3K14	3.72e-05	0	0	0	3	0	0	1	0	0	0	1	0.0183	0.0309	0.794175
NANS	1.39e-05	0	0	0	2	0	0	1	0	4	1	1	0.0183	0.0663	0.792219
NDUFA1	2.77e-06	0	0	0	0	0	0	0	0	9	2	1	0.0184	0.487	0.794591
C3orf18	6.48e-06	0	1	0	1	0	0	2	0	3	1	1	0.0185	0.0646	0.796951
CNOT1	9.43e-05	0	0	0	0	0	1	6	3	6	1	1	0.0185	0.5	0.795002
NLRP5	4.72e-05	0	3	0	1	0	0	5	6	35	22	1	0.0185	0.0149	0.793063
TMEM231	1.4e-05	0	0	0	0	0	0	6	1	3	1	1	0.0185	0.481	0.791134
TMEM71	1.11e-05	0	0	0	0	0	0	4	2	11	3	1	0.0192	0.469	0.819076
RELN	0.000137229	1	1	0	2	1	1	19	28	75	59	0.0187508	0.0192212	0.0174	0.817994
LRRC48	2.02e-05	0	1	0	1	0	0	2	1	12	4	1	0.0194	0.0671	0.82361
ASB8	1.14e-05	0	0	0	2	0	0	0	0	2	0	1	0.0195	0.0632	0.82586
CAPN9	2.7e-05	0	2	3	15	7	0	10	11	45	20	1	0.0195112	0.273	0.824348
MATN4	2.3e-05	0	3	0	0	1	0	3	0	4	0	1	0.0198	0.237	0.834544
FAM48B1	3.53e-05	0	0	0	0	0	0	0	0	7	1	1	0.0199	0.507	0.836752
NRN1L	6.74e-06	0	1	0	1	0	0	0	0	2	0	1	0.0199	0.0719	0.834755
COL8A2	2.75e-05	0	2	0	0	0	0	2	0	3	1	1	0.02	0.0669	0.836952
ITGAL	4.61e-05	0	0	0	0	0	0	4	0	3	1	1	0.0202	0.484	0.843314
TFCP2L1	1.89e-05	0	0	1	1	0	0	1	0	8	0	1	0.0202	0.53	0.841316
SMYD4	3.16e-05	0	0	0	4	0	0	0	0	8	11	1	0.0203	0.0155	0.843482
RASAL1	3.19e-05	0	3	0	1	0	0	4	7	7	7	1	0.0205	0.013	0.849783
GARNL3	3.99e-05	0	0	0	4	0	0	2	2	6	5	1	0.0207	0.0139	0.856055
SPRY1	1.25e-05	0	0	0	1	0	0	1	0	5	1	1	0.0207	0.165	0.854045
SLBP	1.04e-05	0	0	0	0	0	0	1	0	8	2	1	0.0208	0.497	0.856161
KIF5A	3.95e-05	0	0	0	3	1	0	3	0	4	0	1	0.0209	0.226	0.858267
ZNF860	2.44e-05	0	0	0	0	0	0	7	1	0	0	1	0.0209	0.471	0.856267
HS6ST1	1.63e-05	0	2	0	0	0	0	12	5	2	0	1	0.021	0.0661	0.858363
RHOT2	2.47e-05	0	0	0	3	0	1	5	1	6	5	1	0.0211	0.0329	0.860449
ZNF410	1.88e-05	0	0	0	2	0	0	3	1	2	0	1	0.0211	0.0667	0.858457
SIDT1	3.36e-05	0	1	0	3	0	0	2	2	6	6	1	0.0213	0.0156	0.864593
SIGLEC14	1.59e-05	0	0	0	2	0	0	1	0	1	0	1	0.0213	0.0676	0.862601
C9orf96	2.68e-05	0	0	0	4	0	0	1	3	9	5	1	0.0214	0.0174	0.864658
DLX4	9.92e-06	0	0	0	0	0	0	5	1	8	3	1	0.0214	0.489	0.862675
DTD1	7.96e-06	0	1	0	0	0	0	3	0	3	1	1	0.0215	0.179	0.864723
SPATA17	1.38e-05	0	0	0	3	0	0	3	4	25	22	1	0.0216	0.0309	0.866762
KIF6	3.12e-05	0	0	0	3	0	0	4	6	21	12	1	0.0217	0.0283	0.868791
PGBD3	2.33e-05	0	1	0	1	0	0	1	0	1	0	1	0.0218	0.0663	0.870811
SRRM5	2.69e-05	0	1	0	1	0	0	0	0	5	1	1	0.0221	0.0652	0.880793
FBXO47	1.78e-05	0	0	0	0	0	0	1	1	14	4	1	0.0222	0.47	0.882776
OR52B4	1.32e-05	0	0	0	3	0	0	3	0	4	3	1	0.0223	0.0306	0.884751
PDILT	2.26e-05	0	0	0	3	0	0	5	2	31	16	1	0.0223	0.0314	0.882759
VASH2	1.22e-05	0	0	0	1	0	0	0	0	3	0	1	0.0223	0.151	0.880775
ACTL8	1.46e-05	0	0	0	0	0	0	3	1	10	3	1	0.0225	0.497	0.886682
CSNK1D	1.64e-05	0	0	0	2	0	0	0	0	2	0	1	0.0225	0.0693	0.884698
NPBWR1	1.36e-05	0	0	0	0	0	0	9	1	0	1	1	0.0225	0.508	0.882723
NOV	1.4e-05	0	0	0	1	0	0	1	0	2	0	1	0.0229	0.175	0.896415
OR4C16	1.27e-05	0	0	0	3	0	0	1	1	13	6	1	0.0229	0.0279	0.894423
ZBTB46	2.29e-05	0	0	0	0	0	0	0	1	9	1	1	0.023	0.477	0.896337
CST4	5.57e-06	0	0	0	1	0	0	1	0	2	0	1	0.0231	0.164	0.898242
PEX7	1.28e-05	0	2	0	2	0	0	1	1	6	3	1	0.0232	0.012	0.90014
GINS2	7.26e-06	0	0	0	1	0	0	2	0	1	0	1	0.0233	0.158	0.902028
C20orf94	1.57e-05	0	0	0	1	0	0	3	1	3	0	1	0.0234	0.172	0.903909
DEK	1.37e-05	0	0	0	4	0	0	0	0	1	1	1	0.0234	0.0137	0.901926
SBK1	1.7e-05	0	0	0	1	0	0	0	0	6	1	1	0.0234	0.166	0.899953
CLIC3	9.53e-06	0	0	0	1	0	0	0	0	3	0	1	0.0236	0.18	0.905663
FBXO27	1.14e-05	0	1	0	3	0	0	0	1	7	7	1	0.0237	0.0141	0.907519
PLA2G4E	3.31e-05	0	0	0	3	0	0	2	2	15	7	1	0.0238	0.0313	0.909367
NEO1	5.78e-05	0	0	0	3	0	0	13	10	12	2	1	0.0239	0.0332	0.911207
C1orf194	6.31e-06	0	0	0	3	0	0	1	0	4	2	1	0.024	0.0304	0.913039
AUP1	1.66e-05	0	1	0	0	0	0	1	0	2	0	1	0.0242	0.162	0.918659
EMILIN3	2.98e-05	0	0	0	1	0	0	3	0	17	7	1	0.0242	0.16	0.916679
FAM24B	3.78e-06	0	0	0	1	0	0	0	0	3	0	1	0.0242	0.165	0.914708
OR52I1	1.34e-05	0	0	0	1	0	0	3	0	0	0	1	0.0243	0.146	0.916517
PPP2R5A	1.89e-05	0	1	0	0	0	0	0	0	3	0	1	0.0243	0.166	0.914554
PRR14	2.37e-05	0	2	0	1	1	0	4	0	5	1	1	0.0243	0.213	0.9126
C17orf28	3.18e-05	0	0	0	0	0	0	0	1	9	1	1	0.0244	0.472	0.914402
KIAA0100	8.86e-05	1	0	1	7	1	0	12	8	27	26	0.0121468	0.0244	0.0188	0.912456
BAHCC1	0.000100373	0	0	0	0	0	0	1	1	9	1	1	0.0245	0.504	0.914251
NXPH2	1.04e-05	0	0	0	1	0	0	1	0	7	2	1	0.0246	0.153	0.916037
PUS7L	2.7e-05	0	1	0	2	0	0	3	2	22	32	1	0.0247	0.0297	0.917816
KRT84	2.35e-05	0	2	0	2	0	0	10	17	43	27	1	0.0248534	0.0151	0.92157
SLC12A1	4.32e-05	0	0	0	3	0	0	8	5	15	17	1	0.0249	0.0314	0.921352
MYO1H	3.95e-05	0	2	0	1	0	0	7	11	21	10	1	0.025	0.0311	0.923109
ZNF732	2.23e-05	0	2	0	1	0	0	7	3	0	0	1	0.0251	0.0293	0.924859
C2orf78	3.68e-05	0	0	0	4	0	0	0	2	6	4	1	0.0253	0.0152	0.930278
NTNG1	2.13e-05	0	0	0	1	0	2	1	1	3	2	1	0.0253	0.163	0.928336
JMJD8	1.15e-05	0	1	0	2	0	0	4	0	14	11	1	0.0254	0.0318	0.930063
EFHB	3.18e-05	0	0	0	3	0	0	5	1	18	12	1	0.0255	0.0299	0.931784
SETD4	1.72e-05	0	1	0	3	0	0	2	0	1	2	1	0.0255	0.0148	0.929851
TTC9C	6.7e-06	0	2	0	1	0	0	0	0	0	0	1	0.0255	0.0282	0.927925
XKR5	2.74e-05	0	1	0	0	0	0	3	0	0	0	1	0.0255	0.159	0.926008
DEFB134	2.68e-06	0	0	0	0	0	0	1	0	2	0	1	0.0256	0.467	0.927723
GATAD2B	2.33e-05	0	0	0	1	0	0	0	0	3	0	1	0.0256	0.164	0.925814
PHF17	3.24e-05	0	0	0	1	0	0	0	0	3	0	1	0.0256	0.155	0.923913
VSTM1	9.35e-06	0	0	0	1	0	0	0	0	3	0	1	0.0256	0.146	0.92202
APCDD1L	2.04e-05	0	0	0	1	0	0	2	0	10	4	1	0.0257	0.137	0.923728
TMEM14B	4.65e-06	0	0	0	0	0	0	1	0	2	0	1	0.0257	0.49	0.921843
ZNF222	1.87e-05	0	0	0	3	0	0	2	1	3	1	1	0.0257	0.0321	0.919966
CDHR4	3.2e-05	0	1	0	14	4	0	3	2	3	3	1	0.0258	0.0236	0.921668
PCDHB2	3.16e-05	0	1	0	2	0	0	2	2	9	3	1	0.0258	0.0279	0.919799
PSMG3	4.74e-06	0	0	0	0	0	0	0	0	3	0	1	0.0258	0.5	0.917937
C1orf127	3.28e-05	0	1	0	3	0	0	1	0	4	4	1	0.0259	0.0127	0.919633
PCDHGB2	3.68e-05	0	0	0	1	0	0	5	1	1	0	1	0.0259	0.161	0.917779
PPP1R14D	8.05e-06	0	0	0	0	0	0	1	0	2	0	1	0.0259	0.492	0.915932
CARD18	3.5e-06	0	0	0	0	0	0	3	0	3	1	1	0.026	0.514	0.917622
CEP78	2.81e-05	0	1	1	16	4	0	2	0	7	11	1	0.026	0.0237	0.915784
CPLX4	5.87e-06	0	0	0	0	0	0	3	0	0	0	1	0.026	0.479	0.913952
EPHX2	2.18e-05	0	0	0	3	0	0	2	8	26	18	1	0.026	0.0308	0.912128
SCAND3	5.12e-05	0	0	0	3	0	0	5	4	20	9	1	0.0261	0.0345	0.913812
ARHGAP11B	1.04e-05	0	0	0	0	0	0	1	0	2	0	1	0.0262	0.481	0.915489
LOXL4	2.96e-05	0	1	0	2	0	0	10	8	18	9	1	0.0262	0.0331	0.913673
PAQR6	1.4e-05	0	0	0	0	0	0	1	0	2	0	1	0.0262	0.505	0.911864
SLC30A7	1.53e-05	0	0	0	1	0	0	1	0	2	0	1	0.0262	0.155	0.910062
ZC3H12C	3.45e-05	0	0	0	0	0	0	3	2	8	1	1	0.0262	0.514	0.908267
ERCC5	4.51e-05	0	0	0	0	0	0	3	1	12	4	1	0.0263	0.479	0.909939
GALP	4.7e-06	0	0	0	0	0	0	4	0	2	1	1	0.0263	0.482	0.908151
APOB	0.000179686	0	0	0	3	0	0	11	15	79	55	1	0.0263032	0.0386	0.906479
CRTC1	2.63e-05	0	0	0	1	0	0	2	0	4	1	1	0.0264	0.163	0.908036
KRT33B	1.58e-05	0	0	0	1	0	0	3	0	0	0	1	0.0264	0.158	0.906262
PDPR	3.46e-05	0	0	0	3	0	0	8	7	11	13	1	0.0264	0.0316	0.904496
ERBB4	5.13e-05	0	0	0	0	0	0	2	0	7	2	1	0.0265	0.473	0.906156
TMEM161B	1.95e-05	0	0	0	0	0	0	2	0	1	0	1	0.0265	0.473	0.904396
DTHD1	3.04e-05	0	2	0	2	0	0	0	1	4	2	1	0.0266	0.0142	0.90605
JAK3	4.51e-05	0	0	0	2	0	0	2	0	7	3	1	0.0266	0.0733	0.904297
MAP2K2	1.57e-05	0	0	0	1	0	0	1	0	2	0	1	0.0266	0.152	0.902551
MARCKSL1	7.4e-06	0	0	0	0	0	0	0	0	3	0	1	0.0266	0.474	0.900812
RABL5	7.18e-06	0	0	0	0	0	0	2	0	4	1	1	0.0266	0.47	0.89908
HIST1H3D	5.39e-06	0	0	0	0	0	0	0	0	3	0	1	0.0267	0.493	0.900728
RNF217	1.09e-05	0	0	0	0	0	0	2	0	1	0	1	0.0267	0.492	0.899002
RTL1	5.4e-05	0	1	0	0	0	0	1	0	5	1	1	0.0267	0.172	0.897283
SLMO1	6.7e-06	0	0	0	0	0	0	0	0	3	0	1	0.0267	0.497	0.895571
SNCG	4.65e-06	0	0	0	0	0	0	3	0	0	0	1	0.0267	0.499	0.893865
KRTAP9-2	7.31e-06	0	0	0	0	0	0	0	0	3	0	1	0.0268	0.469	0.895507
SOX17	1.64e-05	0	0	0	0	0	0	3	0	0	0	1	0.0268	0.489	0.893808
UPF3A	1.74e-05	0	0	0	3	0	1	5	5	3	0	1	0.0268	0.033	0.892115
LYZL2	7.61e-06	0	0	0	0	0	0	0	0	3	0	1	0.0269	0.487	0.893751
BASP1	8.4e-06	0	0	0	0	0	0	0	0	3	0	1	0.027	0.485	0.895381
CRABP1	5.31e-06	0	0	0	0	0	0	1	0	2	0	1	0.027	0.471	0.893695
DNAJC5	7.83e-06	0	0	0	0	0	0	2	0	1	0	1	0.027	0.496	0.892015
PKD2L1	3.18e-05	0	1	0	11	3	0	4	4	10	1	1	0.027	0.03	0.890341
TMEM179	8.09e-06	0	0	0	0	0	0	0	0	3	0	1	0.027	0.517	0.888674
OR2M3	1.31e-05	0	0	0	0	0	0	2	0	1	0	1	0.0272	0.512	0.893584
PSMB9	8.61e-06	0	0	0	0	0	0	0	0	3	0	1	0.0272	0.465	0.891916
FTSJD1	3.07e-05	0	0	0	1	0	0	2	0	4	1	1	0.0273	0.149	0.893528
EGFLAM	3.98e-05	0	1	0	2	0	0	13	8	15	8	1	0.0274	0.0301	0.895135
MS4A6A	1.01e-05	0	4	2	21	7	0	1	2	0	1	1	0.0274	0.0209	0.893474
MPP5	2.58e-05	0	0	0	1	0	0	1	0	9	3	1	0.0275	0.164	0.895074
RFESD	8.35e-06	0	0	0	3	0	0	0	0	0	0	1	0.0275	0.0292	0.89342
MAPRE3	1.1e-05	0	0	0	3	0	0	0	0	0	0	1	0.0276	0.0264	0.895014
TNPO3	3.67e-05	0	0	0	1	0	0	3	1	5	1	1	0.0276	0.188	0.893366
CCL17	3.72e-06	0	0	0	0	0	0	0	0	6	1	1	0.0277	0.502	0.894954
DNAJC30	9.22e-06	0	0	0	0	0	0	2	1	4	0	1	0.0277	0.456	0.893312
IFNW1	7.74e-06	0	0	0	0	0	0	1	0	2	0	1	0.0277	0.516	0.891676
NUCKS1	8.87e-06	0	0	0	0	0	0	3	0	0	0	1	0.0277	0.456	0.890046
PKMYT1	2.01e-05	0	1	0	0	0	0	0	0	3	0	1	0.0277	0.158	0.888422
PSMD12	1.75e-05	0	0	0	0	0	0	0	0	3	0	1	0.0278	0.504	0.890005
SPOPL	1.51e-05	0	0	0	0	0	0	2	0	1	0	1	0.0278	0.461	0.888387
DHRS4L2	8.96e-06	0	0	0	0	0	0	3	0	0	0	1	0.0279	0.483	0.889964
LCN15	7.4e-06	0	0	0	0	0	0	0	0	3	0	1	0.0279	0.477	0.888352
NAA35	2.83e-05	0	0	0	1	0	0	2	1	6	1	1	0.0279	0.172	0.886746
PDXK	1.21e-05	0	0	0	0	0	0	0	0	3	0	1	0.0279	0.517	0.885145
CCT2	2.07e-05	0	0	0	0	0	0	1	1	5	0	1	0.028	0.487	0.886717
GOLGA6A	2.58e-05	0	0	0	7	1	0	0	0	0	0	1	0.028	0.0304	0.885122
PLAC8L1	7.09e-06	0	0	0	0	0	0	1	0	2	0	1	0.028	0.483	0.883533
SERPINB6	1.47e-05	0	0	0	0	0	0	1	0	5	1	1	0.028	0.511	0.88195
NAV2	9.56e-05	0	1	0	0	1	1	19	11	54	36	1	0.0280666	0.543	0.882465
CD164	8.05e-06	0	0	0	0	0	0	1	0	2	0	1	0.0281	0.471	0.881939
CRY1	2.3e-05	0	0	0	1	0	0	1	0	2	0	1	0.0281	0.158	0.880366
RAB28	8.48e-06	0	0	0	0	0	0	0	0	3	0	1	0.0281	0.486	0.8788
VSX2	1.38e-05	0	0	0	0	0	0	1	0	2	0	1	0.0282	0.477	0.880361
SMEK1	3.18e-05	0	0	0	1	0	0	0	0	3	0	1	0.0283	0.186	0.881916
GPANK1	1.37e-05	0	0	0	0	0	0	0	1	16	5	1	0.0284	0.456	0.883466
SIAH3	1.11e-05	0	0	0	0	0	0	1	0	2	0	1	0.0284	0.491	0.881905
PPAP2B	1.26e-05	0	0	0	0	0	0	0	0	3	0	1	0.0285	0.455	0.88345
TAF4B	3.4e-05	0	0	0	0	0	0	1	1	5	0	1	0.0285	0.468	0.881894
KRTAP9-8	6.7e-06	0	0	0	0	0	0	8	2	0	0	1	0.0286	0.488	0.883433
SP7	1.72e-05	0	0	0	0	0	1	0	0	2	1	1	0.0286	0.507	0.881884
CCR10	1.49e-05	0	0	0	0	0	0	1	0	2	0	1	0.0287	0.492	0.883417
FIS1	5.79e-06	0	0	0	0	0	0	0	0	3	0	1	0.0287	0.499	0.881873
IL27RA	2.55e-05	0	1	0	2	0	0	3	3	15	14	1	0.0287	0.0305	0.880334
OR8G1	1.28e-05	0	0	0	0	0	0	3	0	0	0	1	0.0287	0.506	0.8788
CTDSP1	1.04e-05	0	0	0	0	0	0	0	0	3	0	1	0.0288	0.52	0.880328
LRRC7	6e-05	0	0	0	3	0	0	1	0	4	2	1	0.0288	0.0361	0.8788
RBCK1	1.99e-05	0	0	0	0	0	0	1	0	2	0	1	0.0288	0.513	0.877277
C8orf4	4.09e-06	0	0	0	0	0	0	2	1	4	0	1	0.0289	0.482	0.8788
SLC30A6	2.02e-05	0	1	0	0	0	0	3	0	0	0	1	0.0289	0.194	0.877282
TMC6	3.23e-05	0	0	0	3	0	0	8	8	7	14	1	0.0289	0.0322	0.87577
MAPT	3.02e-05	0	0	0	3	0	0	5	7	13	5	1	0.029	0.0316	0.877287
CLDN18	1.04e-05	0	2	0	1	0	0	1	1	8	3	1	0.0292	0.0279	0.88182
KCNJ5	1.66e-05	0	0	0	0	0	0	1	0	2	0	1	0.0293	0.509	0.883322
ASB1	1.33e-05	0	0	0	0	0	1	1	0	1	1	1	0.0294	0.477	0.884819
RBP4	7.92e-06	0	0	0	4	0	0	0	0	0	1	1	0.0294	0.0115	0.883307
RHD	1.68e-05	0	0	0	0	0	0	6	1	0	0	1	0.0294	0.493	0.881799
MYO7B	8.35e-05	0	0	0	1	2	2	21	17	30	34	1	0.0294512	0.746	0.881829
ASPHD1	1.54e-05	0	0	0	0	0	0	0	0	3	0	1	0.0295	0.496	0.881789
INPP5F	4.41e-05	0	0	0	3	0	0	1	0	18	17	1	0.0295	0.0288	0.880292
XRCC3	1.38e-05	0	0	0	0	0	0	0	0	3	0	1	0.0295	0.49	0.8788
ATXN2	5.26e-05	0	0	0	3	0	0	8	6	10	7	1	0.0296	0.0333	0.880287
CDR2	1.72e-05	0	0	0	0	0	0	1	0	2	0	1	0.0296	0.515	0.8788
CGB1	6.44e-06	0	3	0	0	0	0	0	0	0	0	1	0.0296	0.0292	0.877318
GFOD2	1.51e-05	0	0	0	0	0	0	1	0	5	1	1	0.0296	0.482	0.875841
MRE11A	2.71e-05	0	2	0	1	0	0	1	1	12	7	1	0.0296	0.0329	0.874369
TK2	1.03e-05	0	0	0	2	0	0	3	1	1	0	1	0.0296	0.0684	0.872902
FAM186B	3.44e-05	0	1	0	0	0	0	11	8	32	17	1	0.0296644	0.157	0.873336
MSGN1	7.66e-06	0	0	0	0	0	0	1	0	2	0	1	0.0297	0.493	0.872922
NLRP4	3.93e-05	0	2	0	1	0	0	7	4	11	15	1	0.0297	0.0345	0.871464
PPP1R3B	1.11e-05	0	0	0	2	0	0	2	1	2	0	1	0.0297	0.0682	0.870012
XBP1	1.48e-05	0	0	0	0	0	0	2	0	1	0	1	0.0297	0.483	0.868564
CLDN22	8.79e-06	0	0	0	0	0	0	3	0	0	0	1	0.0298	0.473	0.870041
NKG7	6.92e-06	0	0	0	2	0	0	0	1	4	0	1	0.0298	0.064	0.868598
SEC23IP	3.96e-05	0	2	0	1	2	0	4	2	13	0	1	0.0298	0.453	0.86716
YIPF7	1.14e-05	0	0	0	0	0	0	2	0	1	0	1	0.0298	0.5	0.865727
PAK2	2.02e-05	0	0	0	0	0	0	5	0	1	1	1	0.0299	0.49	0.867199
SSBP3	1.54e-05	0	0	0	0	0	0	2	0	1	0	1	0.0299	0.46	0.86577
TRA2B	1.12e-05	0	0	0	0	0	0	0	0	3	0	1	0.0299	0.487	0.864346
ACTR6	1.54e-05	0	0	0	0	0	0	1	0	5	1	1	0.03	0.489	0.865813
USP12	1.45e-05	0	1	0	2	0	0	0	0	0	0	1	0.03	0.0316	0.864393
YTHDF2	2.28e-05	0	0	0	0	0	0	2	0	1	0	1	0.03	0.494	0.862979
PGM1	2.27e-05	0	0	0	0	0	0	0	0	3	0	1	0.0301	0.51	0.864441
TUBB4Q	1.71e-05	0	0	0	3	0	0	0	0	0	0	1	0.0301	0.0304	0.86303
NIN	7.98e-05	0	0	0	3	0	0	8	11	26	15	1	0.0302	0.0306	0.864487
B3GALT2	1.67e-05	0	0	0	0	0	0	0	0	3	0	1	0.0303	0.475	0.86594
LY9	2.58e-05	0	0	0	4	0	0	1	4	4	2	1	0.0303	0.0133	0.864534
MAU2	2.45e-05	0	0	0	0	0	0	0	0	3	0	1	0.0303	0.478	0.863133
PRMT6	1.46e-05	0	0	0	0	0	0	0	0	6	1	1	0.0303	0.481	0.861736
DAZAP1	1.61e-05	0	0	0	0	0	0	2	0	1	0	1	0.0305	0.475	0.866023
IKZF1	2.02e-05	0	0	0	0	0	0	2	0	1	0	1	0.0305	0.51	0.864626
MCM7	2.81e-05	0	0	0	4	0	0	2	3	2	5	1	0.0305	0.016	0.863233
ABHD11	1.26e-05	0	1	0	1	0	0	2	0	2	1	1	0.0306	0.0632	0.864671
CD40	1.1e-05	0	0	0	0	0	0	1	0	2	0	1	0.0306	0.495	0.863283
CLK1	2.01e-05	0	0	0	0	0	0	3	0	0	0	1	0.0306	0.497	0.8619
FAM132A	1.21e-05	0	0	0	0	0	0	0	0	3	0	1	0.0306	0.49	0.860521
GSTA1	8.61e-06	0	0	0	0	0	0	1	0	2	0	1	0.0306	0.47	0.859146
RIC8B	2.02e-05	0	0	0	3	0	0	1	0	12	19	1	0.0306	0.03	0.857776
C14orf102	4.51e-05	0	1	0	2	2	0	11	3	41	26	1	0.0308961	0.44	0.864699
ADRA1B	2.12e-05	0	0	0	0	0	0	1	0	2	0	1	0.0309	0.455	0.863431
DUSP4	1.58e-05	0	0	0	0	0	0	0	0	3	0	1	0.0309	0.463	0.862061
FAM180A	7.05e-06	0	0	0	0	0	0	2	0	4	1	1	0.0309	0.489	0.860695
TANK	1.65e-05	0	0	0	0	0	0	4	1	8	3	1	0.0309	0.467	0.859333
NRF1	1.96e-05	0	0	0	0	0	0	0	0	3	0	1	0.031	0.496	0.860752
OR8J3	1.31e-05	0	3	0	0	0	0	0	0	0	0	1	0.031	0.0303	0.859394
SLC25A22	1.3e-05	0	0	0	0	0	0	0	0	3	0	1	0.031	0.46	0.858041
NR5A2	2.13e-05	0	0	0	0	0	0	0	0	3	0	1	0.0311	0.497	0.859455
BCL6B	1.94e-05	0	0	0	0	0	0	1	0	2	0	1	0.0312	0.482	0.860865
CLDN14	9.83e-06	0	0	0	0	0	0	3	0	3	1	1	0.0312	0.469	0.859516
ZGLP1	1.07e-05	0	0	0	0	0	0	0	0	6	1	1	0.0312	0.479	0.858171
ERCC2	3.03e-05	0	1	0	2	0	0	1	1	9	4	1	0.0313	0.0313	0.859576
FAM125B	1.26e-05	0	0	0	0	0	0	2	0	1	0	1	0.0313	0.506	0.858235
CNTD1	1.31e-05	0	0	0	0	0	0	1	0	7	2	1	0.0314	0.464	0.859636
BTBD2	2.08e-05	0	0	0	0	0	0	1	1	7	1	1	0.0315	0.489	0.861033
CHST12	1.66e-05	0	0	0	0	0	0	0	0	3	0	1	0.0315	0.458	0.859696
DVL2	2.93e-05	0	1	0	3	0	0	1	1	3	5	1	0.0315	0.0142	0.858363
COBRA1	2.29e-05	0	0	0	0	0	0	1	0	2	0	1	0.0317	0.501	0.862476
LZTS2	2.62e-05	0	0	0	0	0	0	0	0	14	5	1	0.0317	0.458	0.861143
CD207	1.28e-05	0	1	0	1	0	0	5	4	5	0	1	0.0318	0.0667	0.862526
NT5DC1	1.78e-05	0	0	0	2	0	0	0	0	4	1	1	0.0318	0.0703	0.861197
RIMS1	6.51e-05	1	1	0	1	1	0	7	3	8	6	0.00893944	0.0318	0.0304	0.859872
MEX3B	2.28e-05	0	0	0	0	0	0	0	0	8	2	1	0.0319	0.483	0.861251
SCYL2	3.67e-05	0	0	0	0	0	0	1	0	2	0	1	0.032	0.516	0.862626
GATA6	2.39e-05	0	0	0	0	0	0	0	0	3	0	1	0.0321	0.493	0.863996
WTIP	1.71e-05	0	0	0	0	0	0	0	0	3	0	1	0.0321	0.493	0.862675
IL2RB	2.23e-05	0	0	0	0	0	0	0	0	3	0	1	0.0322	0.512	0.864042
BSX	9.4e-06	0	0	0	0	0	0	0	0	3	0	1	0.0324	0.48	0.868083
CSDA	1.45e-05	0	0	0	0	0	0	2	0	10	4	1	0.0324	0.454	0.866762
FBXO15	2.02e-05	0	0	0	0	0	0	1	0	2	0	1	0.0324	0.506	0.865444
HDAC10	2.67e-05	0	0	0	3	0	0	3	0	8	7	1	0.0324	0.0327	0.864131
SRC	2.11e-05	0	0	0	0	0	0	2	0	1	0	1	0.0325	0.492	0.865485
OAF	1.09e-05	0	0	0	0	0	0	7	4	12	3	1	0.0327	0.483	0.869493
ACTL6A	1.67e-05	0	0	0	0	0	0	0	0	3	0	1	0.0328	0.481	0.870835
GSPT1	2.43e-05	0	0	0	0	0	0	0	0	3	0	1	0.0328	0.454	0.869522
LYSMD3	1.18e-05	0	0	0	0	0	0	6	1	0	0	1	0.0328	0.493	0.868212
TBC1D9B	4.89e-05	0	0	0	5	0	0	14	21	46	40	1	0.0328805	0.00709	0.869034
HDAC7	3.97e-05	0	0	0	0	0	0	1	0	18	7	1	0.0329	0.489	0.868244
PPP1R13L	3.33e-05	0	0	0	0	0	0	2	0	1	0	1	0.033	0.483	0.869577
DLGAP2	3.82e-05	0	0	0	3	0	0	5	0	3	4	1	0.0331	0.0311	0.870907
NAGS	2.14e-05	0	0	0	2	0	0	5	2	1	0	1	0.0331	0.0673	0.869605
SYDE1	2.94e-05	0	0	0	0	0	0	2	0	1	0	1	0.0331	0.495	0.868307
TMEM30B	1.44e-05	0	0	0	0	0	0	1	0	5	1	1	0.0331	0.512	0.867013
ZNF366	2.93e-05	0	0	0	0	0	1	7	2	8	5	1	0.0332	0.514	0.868338
AQP1	1.09e-05	0	0	0	0	0	0	8	1	0	1	1	0.0333	0.488	0.869659
BFSP1	2.53e-05	0	2	1	8	1	0	0	2	2	3	1	0.0333	0.0257	0.868369
GDF5	1.97e-05	0	0	0	0	0	0	0	0	6	1	1	0.0333	0.512	0.867083
SCN4A	7.31e-05	0	0	0	3	0	0	2	4	12	10	1	0.0333	0.0312	0.8658
TSEN54	2.08e-05	0	0	0	0	0	0	0	0	3	0	1	0.0333	0.489	0.864521
USP5	3.36e-05	0	0	0	0	0	0	2	1	4	0	1	0.0333	0.474	0.863246
CRY2	2.43e-05	0	0	0	0	0	0	0	0	3	0	1	0.0334	0.5	0.864563
MPND	1.83e-05	0	0	0	0	0	0	9	3	13	6	1	0.0334	0.512	0.863292
PKN2	3.8e-05	0	0	0	0	0	0	2	0	4	1	1	0.0334	0.491	0.862024
COL15A1	5.45e-05	0	4	0	5	1	0	6	5	40	40	1	0.0334295	0.00895	0.86152
FBXO33	2.21e-05	0	0	0	0	0	0	0	0	3	0	1	0.0336	0.477	0.864647
TFF3	3.8e-06	0	0	0	0	0	0	1	0	9	3	1	0.0337	0.476	0.865952
FBXL17	2.8e-05	0	0	0	0	0	0	2	0	1	0	1	0.0338	0.506	0.867254
ZDHHC14	1.97e-05	0	0	0	0	0	0	0	0	3	0	1	0.0338	0.513	0.86599
DHX57	5.39e-05	0	1	0	2	0	0	4	6	11	8	1	0.0339	0.0345	0.867287
RAB33B	9e-06	0	0	0	0	0	0	2	0	8	3	1	0.0339	0.467	0.866027
RPS6KA6	2.89e-05	0	0	0	0	0	0	0	0	3	0	1	0.0339	0.482	0.86477
DEFB115	3.41e-06	0	0	0	2	0	0	0	0	1	0	1	0.034	0.0657	0.866064
EVL	1.63e-05	0	0	0	0	0	0	5	1	5	2	1	0.034	0.467	0.86481
SLC16A11	1.94e-05	0	0	0	0	0	0	0	0	8	2	1	0.0341	0.493	0.866101
SLCO6A1	2.84e-05	0	1	0	1	0	0	1	1	7	2	1	0.0341	0.0661	0.864851
STT3A	2.87e-05	0	0	0	0	0	0	1	0	2	0	1	0.0341	0.463	0.863605
CYP27B1	2.04e-05	0	2	0	2	0	0	0	0	3	3	1	0.0342	0.0132	0.864891
IL28A	8.09e-06	0	2	0	0	0	0	1	0	0	0	1	0.0343	0.0696	0.866174
PRDM9	3.39e-05	0	1	0	2	0	0	8	13	4	1	1	0.0344	0.029	0.867453
TMEM184B	1.67e-05	0	0	0	0	0	0	1	0	11	4	1	0.0344	0.465	0.86621
PLA2R1	5.72e-05	0	1	1	19	6	0	2	4	13	20	1	0.0345	0.0355	0.867485
OR11G2	1.45e-05	0	0	0	2	0	0	1	0	0	0	1	0.0346	0.0701	0.868757
HTR3A	2.08e-05	0	1	0	2	0	0	2	4	10	7	1	0.0347	0.0326	0.870025
LDHC	1.3e-05	0	0	0	0	0	0	2	2	6	0	1	0.0347	0.472	0.868785
GORASP2	1.82e-05	0	1	0	0	0	1	0	0	4	2	1	0.0349	0.164	0.87255
ARL6IP1	8.05e-06	0	0	0	2	0	0	0	0	1	0	1	0.035	0.0716	0.873807
HOXB2	1.44e-05	0	0	0	0	0	0	5	1	7	3	1	0.035	0.487	0.872567
AKAP8L	2.47e-05	0	0	0	0	0	0	2	0	6	2	1	0.0351	0.484	0.873821
CYP3A4	1.99e-05	0	0	0	3	0	0	2	2	11	12	1	0.0351	0.0288	0.872585
JAKMIP2	3.01e-05	0	0	0	0	0	0	7	0	5	4	1	0.0352	0.524	0.873835
FBXO4	1.52e-05	0	0	0	2	0	0	7	7	15	3	1	0.0354	0.0676	0.877561
C6orf138	3.41e-05	0	0	0	0	0	0	2	1	4	0	1	0.0356	0.481	0.881275
ADC	1.82e-05	0	0	0	2	0	0	2	2	19	6	1	0.0358	0.0652	0.88498
HCFC2	3.09e-05	0	0	0	0	0	0	0	0	3	0	1	0.0358	0.511	0.883737
PGCP	1.84e-05	0	0	0	2	0	0	5	2	3	1	1	0.0358	0.0705	0.882498
SAP130	4.35e-05	0	0	0	0	0	0	1	0	5	1	1	0.0358	0.487	0.881262
SLFN14	3.55e-05	0	0	0	0	0	0	0	1	10	2	1	0.0358	0.506	0.880029
BTNL8	1.96e-05	0	1	0	2	0	0	5	8	7	6	1	0.0359	0.0293	0.881255
TMEM101	1.04e-05	0	0	0	2	0	0	1	0	0	0	1	0.0359	0.0669	0.880026
SYCP1	3.59e-05	0	0	0	0	0	0	6	3	16	6	1	0.036	0.481	0.881248
CCDC24	1.23e-05	0	0	0	1	0	0	3	0	2	1	1	0.0361	0.179	0.882467
SGCG	1.15e-05	0	0	0	4	0	0	1	2	2	4	1	0.0361	0.0135	0.881241
CMA1	9.92e-06	0	2	0	1	0	0	3	6	5	11	1	0.0363	0.0311	0.884894
SLC34A1	2.63e-05	0	1	0	2	0	0	2	1	10	14	1	0.0363	0.0301	0.883669
XIAP	1.92e-05	0	0	0	3	0	0	0	0	2	1	1	0.0364	0.0326	0.884877
EIF2C3	3.37e-05	0	0	0	0	0	0	6	1	0	0	1	0.0365	0.495	0.886083
DNAH11	0.000176397	0	2	0	1	0	0	18	15	0	0	1	0.0366	0.0372	0.887285
DOT1L	6.08e-05	0	0	0	3	0	0	4	3	5	2	1	0.0366	0.0324	0.886063
EHD2	2.14e-05	0	0	0	0	0	1	0	0	9	4	1	0.0367	0.463	0.887262
PRMT3	2.07e-05	0	1	0	0	0	0	5	1	11	5	1	0.0367	0.179	0.886043
GRM1	4.76e-05	0	0	0	0	0	0	4	1	8	3	1	0.0368	0.497	0.887238
MYEF2	2.24e-05	0	1	0	17	6	0	2	2	2	1	1	0.0368	0.0338	0.886023
AASS	3.61e-05	0	0	0	3	0	0	2	2	10	6	1	0.0369	0.032	0.887215
PKM2	2.08e-05	0	2	0	1	0	0	1	0	1	1	1	0.0369	0.032	0.886003
TMPRSS7	2.86e-05	0	0	0	5	0	0	9	8	26	33	1	0.0370349	0.00659	0.888028
OR6S1	1.36e-05	0	2	0	1	0	0	1	1	11	12	1	0.0371	0.0332	0.888378
ZNF627	1.77e-05	0	0	0	1	0	0	1	0	4	1	1	0.0371	0.144	0.88717
COL9A2	2.64e-05	0	0	0	3	0	0	6	6	7	5	1	0.0374	0.0283	0.893128
LUC7L2	1.46e-05	0	0	0	4	0	0	0	1	3	3	1	0.0374	0.0121	0.891916
SLC25A16	1.33e-05	0	1	0	1	0	0	0	0	1	0	1	0.0375	0.0644	0.893089
ZFP91	2.17e-05	0	0	0	2	0	0	0	0	1	0	1	0.0376	0.0653	0.894259
C1orf9	4.86e-05	0	0	0	2	0	0	2	1	8	3	1	0.0377	0.0715	0.895426
FUT3	1.47e-05	0	0	0	2	0	0	0	0	1	0	1	0.0377	0.0677	0.894218
STAM	2.13e-05	0	0	0	1	0	0	2	0	3	1	1	0.0377	0.146	0.893012
SPINK5	4.06e-05	0	0	1	3	1	0	7	4	36	19	1	0.0377595	0.441	0.893218
PNPLA3	1.94e-05	0	3	0	0	0	0	2	0	9	10	1	0.0378	0.0308	0.892974
CLCF1	9.14e-06	0	0	0	3	0	0	0	0	4	2	1	0.0379	0.032	0.894135
PRKCD	2.64e-05	0	0	0	1	0	0	0	0	5	1	1	0.0379	0.175	0.892936
DYDC1	6.57e-06	0	2	0	0	0	0	0	0	1	0	1	0.038	0.0688	0.894094
SLC25A30	1.14e-05	0	1	0	0	0	0	3	1	2	0	1	0.038	0.181	0.892898
ALPK1	4.84e-05	0	0	0	3	0	0	2	5	30	30	1	0.0382	0.0346	0.896399
ASTL	1.73e-05	0	0	0	3	0	0	1	0	9	7	1	0.0382	0.0305	0.895204
CFHR4	2.26e-05	0	0	0	1	0	0	6	1	10	5	1	0.0382	0.166	0.894012
RPL28	6.74e-06	0	1	0	5	1	0	0	0	1	0	1	0.0382	0.0535	0.892823
ZNF490	2.04e-05	0	0	0	1	0	0	1	0	4	1	1	0.0382	0.166	0.891638
ALG11	1.95e-05	0	0	0	2	0	0	0	0	1	0	1	0.0383	0.0674	0.892786
DPP3	2.92e-05	0	0	0	3	0	1	3	3	5	3	1	0.0383	0.0319	0.891604
DSE	3.78e-05	0	0	0	0	0	0	1	1	7	1	1	0.0383	0.481	0.890424
GRAP2	1.29e-05	0	2	0	1	0	0	2	0	7	6	1	0.0383	0.0329	0.889248
NOD2	4.16e-05	0	1	1	0	0	0	15	15	46	21	1	0.0383539	0.574	0.889324
CKMT2	1.64e-05	0	0	0	4	0	0	1	0	0	2	1	0.0386	0.0142	0.893852
RABEP1	3.23e-05	0	0	0	1	0	0	1	0	4	1	1	0.0386	0.151	0.892676
SLC25A45	1.15e-05	0	1	0	1	0	0	8	2	15	7	1	0.0386	0.0689	0.891503
HINFP	2.04e-05	0	0	0	2	0	0	1	0	18	9	1	0.0388	0.0646	0.894946
CLEC4C	8.35e-06	0	0	0	5	1	0	0	0	3	0	1	0.0389	0.1003	0.896077
PPP2R3A	4.48e-05	0	2	0	1	0	0	4	7	27	32	1	0.0389	0.0303	0.894904
OR6Q1	1.32e-05	0	0	0	1	0	0	3	0	2	1	1	0.039	0.174	0.896031
PRKAR1B	1.48e-05	0	0	0	2	0	0	0	0	1	0	1	0.039	0.0685	0.894862
CCT8L2	2.18e-05	0	0	0	1	0	0	3	1	2	0	1	0.0391	0.16	0.895986
DYRK4	2.04e-05	0	2	0	1	0	0	1	1	8	5	1	0.0391	0.0317	0.89482
SALL3	5.19e-05	0	0	0	0	0	0	2	1	10	3	1	0.0393	0.471	0.898227
PHF10	1.91e-05	0	0	0	1	0	0	4	0	1	1	1	0.0394	0.167	0.899343
SORD	1.41e-05	0	1	0	0	0	0	2	0	3	1	1	0.0394	0.156	0.898177
C10orf11	7.7e-06	0	0	0	11	3	0	1	2	6	1	1	0.0396	0.0502	0.901567
KIAA0284	6.1e-05	0	0	0	0	0	0	1	0	7	2	1	0.0396	0.487	0.900401
RAET1E	1.04e-05	0	0	0	2	0	0	0	0	1	0	1	0.0397	0.068	0.901508
LRIG3	4.41e-05	0	0	0	0	0	0	8	4	12	4	1	0.0399	0.492	0.904881
ZNF284	2.26e-05	0	1	0	2	0	0	2	3	8	5	1	0.04	0.0276	0.905979
TRPM7	7.29e-05	0	1	0	2	0	1	3	3	7	10	1	0.0402	0.0345	0.909337
PARN	2.48e-05	0	0	0	1	0	0	1	1	4	0	1	0.0403	0.178	0.910428
VPS54	3.82e-05	0	1	0	2	0	0	1	6	7	10	1	0.0404	0.0311	0.911515
DENND4C	6.58e-05	0	0	0	3	0	0	3	1	8	12	1	0.0405	0.0325	0.9126
CMAS	1.67e-05	0	1	0	1	0	0	0	0	1	0	1	0.0406	0.0654	0.913682
CYP2J2	2e-05	0	1	0	3	0	0	0	1	1	6	1	0.0407	0.0129	0.914761
CLCN6	3.48e-05	0	0	0	0	0	0	3	2	5	0	1	0.041	0.475	0.920327
TSC2	7.21e-05	0	0	0	10	6	1	27	22	65	47	1	0.0410525	0.361	0.92033
PAPOLG	2.88e-05	0	1	0	3	0	0	2	1	0	3	1	0.0412	0.0141	0.92246
IFNE	8.22e-06	0	0	0	9	2	0	0	2	5	1	1	0.0415	0.0433	0.927995
IL2RA	1.05e-05	0	0	0	3	0	0	3	0	5	6	1	0.0417	0.0287	0.931282
ANKRD36B	5.07e-05	0	0	0	0	0	0	3	0	0	0	1	0.042	0.479	0.936792
CEP170	6.08e-05	0	3	0	1	0	0	1	4	0	2	1	0.042	0.0144	0.935605
TRAPPC8	5.64e-05	0	0	0	0	0	0	4	0	14	7	1	0.0422	0.466	0.93887
MVP	3.47e-05	0	0	0	2	0	0	6	2	10	4	1	0.0423	0.0663	0.939905
TMEM144	1.39e-05	0	1	0	6	1	0	0	1	3	2	1	0.0423	0.0308	0.938718
CASR	4.36e-05	0	0	0	0	0	0	1	0	2	0	1	0.0424	0.501	0.939751
CD6	2.67e-05	0	0	0	1	0	0	0	0	5	1	1	0.0425	0.145	0.940781
MRGPRE	1.29e-05	0	1	0	0	0	0	2	1	5	1	1	0.0425	0.149	0.939597
PDCD4	1.79e-05	0	0	0	3	0	0	2	3	7	7	1	0.0425	0.0302	0.938417
PECR	1.2e-05	0	3	0	1	0	0	1	1	1	3	1	0.0426	0.0151	0.939445
OR10G3	1.3e-05	0	0	0	0	0	0	0	0	13	5	1	0.0427	0.501	0.94047
LDHAL6B	1.49e-05	0	0	0	1	0	0	1	1	6	1	1	0.043	0.148	0.945892
MST1	2.86e-05	0	4	0	0	0	0	0	2	0	0	1	0.043	0.0146	0.94471
DLGAP5	3.22e-05	0	0	0	0	1	0	5	1	45	26	1	0.0430026	0.797	0.943587
OR51V1	1.36e-05	0	0	0	3	0	0	1	3	7	4	1	0.0432	0.0316	0.946737
SMARCA2	6.08e-05	0	0	0	1	0	0	2	1	3	0	1	0.0433	0.163	0.947747
TRIM65	2.06e-05	0	0	0	1	0	0	1	1	8	2	1	0.0433	0.158	0.946568
PIGZ	2.38e-05	0	0	0	3	0	0	3	3	5	5	1	0.0434	0.0313	0.947576
TNKS	5.22e-05	0	0	0	2	1	0	2	0	5	0	1	0.0437	0.356	0.952942
TOP2A	5.84e-05	0	0	0	4	0	0	0	0	2	4	1	0.0439	0.0135	0.956117
HSPB2	7.31e-06	0	0	0	0	0	1	1	0	15	8	1	0.0447	0.449	0.972336
HAP1	2.36e-05	0	0	0	9	2	0	1	1	8	8	1	0.0449	0.0398	0.975479
C1orf101	3.75e-05	0	0	0	3	0	0	3	4	6	6	1	0.045	0.0341	0.976444
NDUFV1	1.81e-05	0	0	0	1	0	0	3	1	6	2	1	0.0451	0.171	0.977408
RARRES3	6.39e-06	0	0	0	1	0	0	0	0	2	0	1	0.0455	0.161	0.984862
COL12A1	0.000119057	0	0	0	3	1	1	14	10	49	35	1	0.0460801	0.254	0.996191
GSS	1.86e-05	0	1	0	3	1	0	4	0	5	2	1	0.0461	0.163	0.995398
SPOCK3	1.67e-05	0	0	0	3	0	0	1	2	5	2	1	0.0461	0.0311	0.994176
BEST3	2.66e-05	0	0	0	3	0	1	3	2	3	4	1	0.0462	0.0318	0.995112
COX6A2	4.05e-06	0	0	0	1	0	0	2	0	0	0	1	0.0462	0.164	0.993894
SPAG8	2e-05	0	1	0	2	0	0	1	2	6	5	1	0.0464	0.0267	0.996976
GLIS1	2.53e-05	0	0	0	1	0	0	0	0	9	3	1	0.0465	0.157	0.997905
HDDC2	7.87e-06	0	0	0	5	1	0	1	0	6	2	1	0.0465	0.0913	0.996688
CARTPT	4.61e-06	0	0	0	0	0	0	1	0	4	1	1	0.0466	0.478	0.997615
RAB36	1.31e-05	0	3	0	1	1	0	1	0	3	0	1	0.0466	0.153	0.996401
STXBP6	8.09e-06	0	1	0	0	0	0	1	0	1	0	1	0.0466	0.162	0.99519
ATP7B	5.77e-05	0	4	1	5	1	0	14	23	24	14	1	0.0467	0.0406	0.996116
PLCXD1	1.27e-05	0	0	0	0	0	0	7	1	2	2	1	0.0472	0.482	1.00556
RPRD2	5.85e-05	0	0	0	2	0	0	5	0	15	10	1	0.0472	0.0763	1.00434
RAD9B	1.68e-05	0	1	1	5	0	0	2	0	7	4	1	0.0474	0.0552	1.00738
FGF1	6e-06	0	0	0	0	0	0	0	0	5	1	1	0.0475	0.479	1.00829
MMP13	1.88e-05	0	0	0	0	0	0	3	2	8	2	1	0.0475	0.463	1.00707
RNASE9	8.18e-06	0	0	0	1	0	0	0	0	2	0	1	0.0479	0.155	1.01433
ATP1B2	1.15e-05	0	0	0	0	0	0	2	0	3	1	1	0.0481	0.492	1.01734
UBR4	0.000204914	0	0	0	1	5	0	17	8	29	16	1	0.0482518	0.953	1.01932
C16orf82	5.96e-06	0	0	0	0	0	0	1	1	4	0	1	0.0485	0.487	1.02333
FAM107A	5.39e-06	0	0	0	0	0	0	3	0	2	1	1	0.0485	0.501	1.02211
UFM1	3.38e-06	0	0	0	1	0	0	1	0	1	0	1	0.0485	0.181	1.02088
C9orf66	1.16e-05	0	1	0	0	0	0	0	0	2	0	1	0.0486	0.148	1.02176
HEXDC	2.33e-05	0	0	0	3	0	0	0	0	9	9	1	0.0486	0.0305	1.02054
TTYH3	2.1e-05	0	0	0	0	0	0	2	1	9	3	1	0.0486	0.468	1.01932
KRT71	2.01e-05	0	1	0	1	0	0	1	2	14	5	1	0.0487	0.069	1.0202
MTERFD2	1.47e-05	0	0	0	5	1	0	0	1	7	1	1	0.0487	0.0992	1.01899
OR8D4	1.3e-05	0	0	0	1	0	0	2	3	9	1	1	0.0487	0.161	1.01778
GMFG	5.48e-06	0	0	0	0	0	0	4	1	1	0	1	0.0488	0.468	1.01866
OR5AC2	1.27e-05	0	1	0	12	4	0	0	0	3	2	1	0.0488	0.0514	1.01745
RABL3	9.14e-06	0	1	0	2	0	0	0	0	3	2	1	0.0489	0.028	1.01833
GC	1.87e-05	0	0	0	2	0	0	0	1	7	2	1	0.0491	0.0638	1.02128
POFUT2	1.68e-05	0	0	0	0	0	0	2	0	3	1	1	0.0492	0.476	1.02215
CYB5D2	1.04e-05	0	1	0	0	0	0	1	0	1	0	1	0.0493	0.158	1.02302
EIF2S1	1.2e-05	0	0	0	0	0	0	4	0	1	1	1	0.0493	0.468	1.02181
ADRBK2	2.67e-05	0	0	0	0	0	0	0	0	5	1	1	0.0495	0.524	1.02475
FAM89A	7.26e-06	0	1	0	1	0	0	2	1	11	5	1	0.0495	0.0638	1.02354
GATS	6.61e-06	0	0	0	1	0	0	2	0	0	0	1	0.0496	0.161	1.02441
CREG1	8.87e-06	0	0	0	0	0	0	0	0	5	1	1	0.0497	0.496	1.02527
OR10H1	1.34e-05	0	0	0	0	0	0	5	1	0	0	1	0.0497	0.447	1.02406
VCX3A	6.79e-06	0	7	1	0	0	0	0	0	0	3	1	0.0498	0.0327	1.02492
CHST2	2.12e-05	0	0	0	0	0	0	0	0	11	4	1	0.0499	0.479	1.02578
UCN3	6.39e-06	0	0	0	0	0	0	1	0	4	1	1	0.0499	0.48	1.02458
PABPN1L	1.07e-05	0	0	0	0	0	0	3	0	2	1	1	0.05	0.475	1.02544
PDLIM4	1.31e-05	0	0	0	1	0	0	1	0	1	0	1	0.05	0.159	1.02424
PNMA1	1.37e-05	0	0	0	0	0	0	1	0	4	1	1	0.05	0.495	1.02305
KIAA0895L	1.87e-05	0	0	0	0	0	0	2	1	3	0	1	0.0501	0.489	1.0239
NGEF	2.76e-05	0	0	0	0	0	0	6	3	13	5	1	0.0501	0.498	1.02271
SH3GLB2	1.55e-05	0	0	0	0	0	0	2	1	3	0	1	0.0501	0.464	1.02153
ZNF192	2.22e-05	0	0	0	0	0	0	0	1	9	2	1	0.0501	0.491	1.02034
ALS2CL	3.75e-05	0	4	2	7	1	0	5	8	15	6	1	0.0502	0.0484	1.0212
C15orf38	8.61e-06	0	0	0	0	0	0	2	0	7	3	1	0.0502	0.512	1.02002
MTMR14	2.59e-05	0	0	0	0	0	0	2	2	9	2	1	0.0502	0.494	1.01884
CPLX3	5.83e-06	0	0	0	0	0	0	1	0	4	1	1	0.0503	0.484	1.01969
CPT1A	3.05e-05	0	0	0	0	0	0	1	0	4	1	1	0.0503	0.492	1.01852
GKN1	7.79e-06	0	0	0	0	0	0	0	0	5	1	1	0.0503	0.467	1.01734
TBKBP1	2.45e-05	0	0	0	0	0	0	1	0	4	1	1	0.0503	0.481	1.01618
FAM50B	1.24e-05	0	0	0	0	0	0	0	1	5	0	1	0.0504	0.488	1.01703
RNH1	1.82e-05	0	0	0	0	0	0	0	0	5	1	1	0.0504	0.499	1.01586
CPN2	2.23e-05	0	0	0	0	0	0	0	0	5	1	1	0.0505	0.474	1.01671
ERP27	1.07e-05	0	1	0	0	0	0	1	0	1	0	1	0.0505	0.183	1.01555
MFSD3	1.68e-05	0	0	0	0	0	0	1	1	4	0	1	0.0505	0.499	1.01439
PRSS35	1.59e-05	0	0	0	0	0	0	2	1	5	1	1	0.0506	0.512	1.01523
LHFPL2	9.22e-06	0	0	0	0	0	0	3	3	6	0	1	0.0507	0.503	1.01608
SLC35E4	1.44e-05	0	0	0	2	0	0	2	1	5	2	1	0.0507	0.0677	1.01492
LASP1	1e-05	0	1	0	0	0	0	1	0	1	0	1	0.0508	0.171	1.01577
PCDHB12	3.15e-05	0	1	0	2	0	0	0	1	3	1	1	0.0508	0.0265	1.01461
SNRNP200	8.37e-05	0	0	0	1	0	0	2	0	3	1	1	0.0508	0.183	1.01346
GTF2IRD1	3.85e-05	0	0	0	1	0	1	4	4	8	2	1	0.0509	0.143	1.01431
DDX47	1.78e-05	0	0	0	3	0	0	2	1	4	5	1	0.051	0.0272	1.01515
OR1I1	1.47e-05	0	0	0	0	0	0	0	1	5	0	1	0.051	0.465	1.014
PLA2G4D	3.25e-05	0	4	2	13	4	0	5	4	9	11	1	0.051	0.0503	1.01285
PLCD4	2.99e-05	0	1	0	1	0	1	6	3	23	15	1	0.051	0.0671	1.01171
WASL	1.99e-05	0	1	0	2	0	0	2	2	2	1	1	0.051	0.0331	1.01057
ILK	1.77e-05	0	0	0	0	0	0	2	0	5	2	1	0.0512	0.498	1.01339
ZNF721	3.51e-05	0	0	0	2	0	0	10	6	23	9	1	0.0512	0.0713	1.01225
ZMAT5	6.66e-06	0	0	0	2	0	1	1	0	1	2	1	0.0513	0.0703	1.01309
C10orf35	4.96e-06	0	0	0	0	0	0	0	0	5	1	1	0.0514	0.476	1.01392
PINX1	1.22e-05	0	0	0	1	0	0	0	0	2	0	1	0.0514	0.185	1.01279
SLC35F4	2.08e-05	0	0	0	0	0	0	0	1	5	0	1	0.0514	0.472	1.01165
ACPL2	1.92e-05	0	0	0	3	0	0	0	1	3	1	1	0.0515	0.0302	1.01249
NFYC	1.38e-05	0	0	0	0	0	0	2	1	5	1	1	0.0516	0.491	1.01332
OTC	1.38e-05	0	0	0	1	0	0	0	0	2	0	1	0.0516	0.169	1.01219
BNIPL	1.39e-05	0	1	0	1	0	0	1	1	4	1	1	0.0517	0.0688	1.01302
C10orf91	5.79e-06	0	0	0	1	0	0	0	0	2	0	1	0.0517	0.148	1.01189
HSCB	9.09e-06	0	0	0	0	0	0	2	1	7	2	1	0.0517	0.492	1.01077
PODXL2	2.35e-05	0	0	0	0	0	0	2	0	3	1	1	0.0518	0.497	1.0116
DDAH1	1.1e-05	0	0	0	0	0	0	0	0	5	1	1	0.0519	0.486	1.01242
BTG3	1.17e-05	0	0	0	2	0	0	4	1	3	2	1	0.052	0.0671	1.01325
UPB1	1.5e-05	0	3	1	8	2	0	1	3	3	4	1	0.052	0.0442	1.01213
ALKBH4	1.2e-05	0	0	0	0	0	0	1	0	6	2	1	0.0523	0.49	1.01684
CAMK2G	2.19e-05	0	0	0	0	0	0	0	1	5	0	1	0.0523	0.481	1.01572
GATA5	1.61e-05	0	0	0	1	0	0	1	0	1	0	1	0.0523	0.192	1.0146
GPR21	1.45e-05	0	0	0	1	0	0	1	0	1	0	1	0.0523	0.159	1.01348
FAM107B	1.16e-05	0	0	0	0	0	0	1	0	4	1	1	0.0524	0.504	1.0143
IRX4	2.07e-05	0	0	0	0	0	0	1	0	6	2	1	0.0524	0.468	1.01318
NSUN5	1.88e-05	0	1	0	1	0	0	8	6	5	0	1	0.0524	0.0706	1.01207
COG2	2.88e-05	0	0	0	0	0	0	1	0	4	1	1	0.0525	0.468	1.01289
CRYGC	6.92e-06	0	1	0	1	0	0	3	0	2	2	1	0.0525	0.0641	1.01178
FAM73A	2.48e-05	0	0	0	0	0	0	2	1	3	0	1	0.0525	0.494	1.01067
FPGT	2.35e-05	0	0	0	2	0	0	6	3	1	0	1	0.0527	0.0707	1.01341
USP6	5.47e-05	0	2	0	4	1	0	7	5	11	12	1	0.0527	0.0526	1.0123
FZD10	2.33e-05	0	0	0	0	0	0	0	0	5	1	1	0.0528	0.471	1.01311
RBM6	4.27e-05	0	0	0	2	0	0	4	5	19	22	1	0.0529	0.0672	1.01393
ADCY5	5.01e-05	0	0	1	0	0	2	0	0	9	3	1	0.053	0.801	1.01474
RNF39	1.65e-05	0	0	0	1	0	0	0	0	2	0	1	0.053	0.156	1.01363
CRNKL1	3.25e-05	0	0	1	11	2	0	1	3	3	1	1	0.0531	0.0499	1.01444
ABI1	2.01e-05	0	0	0	0	0	0	2	0	5	2	1	0.0532	0.479	1.01525
C17orf75	1.54e-05	0	1	0	0	0	0	0	0	2	0	1	0.0532	0.156	1.01415
CCDC50	1.82e-05	0	0	0	2	0	0	3	0	12	8	1	0.0532	0.0641	1.01305
HLA-DMB	1.06e-05	0	0	0	0	0	0	0	0	5	1	1	0.0532	0.486	1.01195
BLCAP	3.75e-06	0	0	0	0	0	0	1	0	1	0	1	0.0533	0.462	1.01276
CNOT10	2.91e-05	0	0	0	0	0	0	3	0	2	1	1	0.0533	0.502	1.01166
LAMC3	6.25e-05	0	0	0	6	1	1	1	5	28	10	1	0.0533	0.0583	1.01057
GPR128	3.15e-05	0	0	0	2	0	0	4	3	21	11	1	0.0535	0.0665	1.01327
RFC5	1.34e-05	0	1	0	0	0	0	0	0	2	0	1	0.0535	0.147	1.01218
BZRAP1	7.22e-05	0	0	0	2	0	0	1	1	30	13	1	0.0536	0.0717	1.01298
NLRP12	4.18e-05	0	0	0	6	1	0	5	12	17	7	1	0.0536	0.0538	1.01189
C6orf222	2.51e-05	0	0	0	0	0	0	1	1	19	8	1	0.0537	0.49	1.01269
MSH2	3.61e-05	0	0	0	0	0	0	5	1	6	3	1	0.0537	0.492	1.01161
GLDN	2.14e-05	0	0	0	2	0	0	6	9	17	12	1	0.0538	0.0696	1.01241
PLEKHA4	3.11e-05	0	1	0	1	0	0	3	0	24	18	1	0.0538	0.0667	1.01132
SLC6A19	2.58e-05	0	0	1	6	0	0	5	4	8	4	1	0.0538	0.054	1.01024
IL6ST	3.59e-05	0	0	0	0	0	0	1	1	10	3	1	0.0539	0.497	1.01104
FAM172A	1.6e-05	0	0	0	3	0	0	2	2	3	2	1	0.054	0.0288	1.01184
PPP3R2	6.66e-06	0	0	0	2	0	0	1	0	2	1	1	0.054	0.0701	1.01076
ZNF57	2.15e-05	0	0	0	0	0	0	2	0	7	3	1	0.0541	0.5	1.01155
NF2	2.26e-05	0	0	0	0	0	0	0	0	5	1	1	0.0543	0.483	1.01422
SUOX	2.16e-05	0	0	0	2	0	0	1	0	23	26	1	0.0543	0.0691	1.01314
BOLA1	5.44e-06	0	0	0	0	0	0	4	0	3	2	1	0.0544	0.507	1.01393
EDA2R	1.18e-05	0	0	0	2	0	0	0	4	13	24	1	0.0544	0.0645	1.01285
TP53RK	1e-05	0	0	0	1	0	0	0	0	2	0	1	0.0544	0.165	1.01178
AKNA	5.68e-05	0	2	0	0	0	0	1	4	22	21	1	0.0545	0.0711	1.01257
CDK12	5.81e-05	0	0	0	3	0	0	2	4	4	3	1	0.0546	0.0332	1.01336
DYX1C1	1.57e-05	0	0	0	2	0	0	7	5	20	11	1	0.0546	0.0719	1.01229
LPAR6	1.39e-05	0	1	0	1	0	0	1	0	11	6	1	0.0546	0.072	1.01122
SLC22A18	1.75e-05	0	1	0	1	0	0	9	7	14	17	1	0.0546	0.0679	1.01016
WDR33	5.17e-05	0	4	1	5	1	0	0	0	2	4	1	0.0546	0.0413	1.0091
ZNF483	2.85e-05	0	0	0	1	0	0	0	0	2	0	1	0.0546	0.152	1.00804
C14orf45	1.96e-05	0	0	0	3	0	0	2	3	5	6	1	0.0547	0.0308	1.00882
C19orf26	1.78e-05	0	0	0	0	0	0	2	0	7	3	1	0.0547	0.49	1.00776
FUBP1	2.47e-05	0	0	0	0	0	0	0	0	5	1	1	0.0547	0.507	1.00671
GAN	2.33e-05	0	0	0	0	0	0	1	0	6	2	1	0.0547	0.49	1.00566
GAST	3.98e-06	0	0	0	0	0	0	0	0	2	0	1	0.0547	0.523	1.00461
ADAMTS12	6.22e-05	0	0	0	2	0	0	7	2	24	14	1	0.0548	0.0717	1.00539
C22orf33	1.08e-05	0	1	0	2	0	0	1	2	3	1	1	0.0548	0.028	1.00434
CASK	3.57e-05	0	0	0	1	0	1	0	1	1	0	1	0.0548	0.154	1.0033
AMIGO1	1.98e-05	0	0	0	0	0	0	0	0	9	3	1	0.0549	0.524	1.00408
ARPC5	5.79e-06	0	0	0	0	0	0	0	0	2	0	1	0.0549	0.494	1.00304
C20orf196	8.09e-06	0	0	0	0	0	0	0	0	2	0	1	0.0549	0.503	1.002
CASP1	1.57e-05	0	0	0	1	0	0	1	0	1	0	1	0.0549	0.16	1.00096
EPB41L4B	3.56e-05	0	0	0	1	0	0	7	4	6	1	1	0.055	0.199	1.00174
IL3	6.09e-06	0	0	0	0	0	0	0	0	2	0	1	0.055	0.476	1.0007
SOBP	3.47e-05	0	0	0	0	0	0	2	0	3	1	1	0.055	0.513	0.999669
NEXN	2.41e-05	0	0	0	4	1	0	1	0	11	3	1	0.0551	0.14	1.00045
TDRD6	8.12e-05	0	0	0	6	1	0	4	12	25	17	1	0.0551	0.0569	0.99942
C16orf3	4.79e-06	0	0	0	0	0	0	1	0	1	0	1	0.0552	0.5	1.0002
HPSE2	2.36e-05	0	1	0	1	0	0	6	5	23	21	1	0.0552	0.0669	0.999171
FUT8	2.24e-05	0	0	0	0	0	0	3	1	2	0	1	0.0553	0.518	0.999951
RBBP8	3.44e-05	0	2	0	1	0	0	2	3	4	5	1	0.0553	0.0323	0.998924
UBE2Q2	1.44e-05	0	2	0	1	0	0	1	1	3	2	1	0.0553	0.0279	0.997898
C19orf57	2.47e-05	0	0	0	2	0	0	3	2	25	20	1	0.0554	0.071	0.998677
FAM177B	6e-06	0	0	0	0	0	0	0	0	2	0	1	0.0554	0.517	0.997654
OR10K2	1.32e-05	0	0	0	2	0	0	1	0	4	2	1	0.0554	0.0672	0.996633
PRKCSH	2.04e-05	0	2	0	0	0	0	6	3	8	5	1	0.0554	0.0699	0.995614
ZNF648	2.24e-05	0	2	0	1	0	0	0	1	4	2	1	0.0554	0.0324	0.994597
MCL1	1.35e-05	0	0	0	0	0	0	1	0	1	0	1	0.0555	0.482	0.995376
ZBED2	8.13e-06	0	0	0	0	0	0	0	0	2	0	1	0.0555	0.485	0.994361
CABIN1	8.74e-05	0	2	0	1	0	0	9	11	37	28	1	0.0556814	0.0318	0.996594
GOLGA4	8.28e-05	0	0	0	2	0	1	7	6	23	12	1	0.0557	0.0684	0.995914
MARK4	2.96e-05	0	0	0	0	0	0	2	2	5	0	1	0.0557	0.516	0.994902
PDE6A	3.35e-05	0	1	0	1	0	0	9	8	18	20	1	0.0557	0.0723	0.993892
PSMG4	6.48e-06	0	0	0	0	0	1	1	1	0	0	1	0.0558	0.482	0.994666
CYB5R2	1.09e-05	0	0	0	2	0	0	1	2	18	9	1	0.0559	0.0682	0.995439
MIS12	8e-06	0	0	0	0	0	0	0	0	2	0	1	0.0559	0.479	0.994432
C5orf51	1.14e-05	0	0	0	2	0	0	0	1	23	12	1	0.056	0.0694	0.995203
IFT122	5.07e-05	0	0	0	2	0	0	7	4	16	10	1	0.056	0.0698	0.994198
OCA2	3.36e-05	0	0	0	2	0	0	7	4	30	16	1	0.056	0.0707	0.993195
TP53I11	7.7e-06	0	0	0	0	0	0	0	0	2	0	1	0.056	0.486	0.992194
GPR126	4.98e-05	0	0	0	2	0	0	7	8	12	12	1	0.0561	0.0703	0.992964
HERC5	3.97e-05	0	1	0	1	0	0	4	3	9	3	1	0.0562	0.0725	0.993734
PLEKHA6	4.12e-05	0	0	0	2	0	0	10	6	15	21	1	0.0562	0.0665	0.992735
RAD51AP2	4.44e-05	0	0	0	5	1	0	1	1	8	2	1	0.0564	0.112	0.995267
TMEM229B	6.92e-06	0	0	0	0	0	0	0	0	2	0	1	0.0564	0.488	0.994269
ARL3	7e-06	0	0	0	0	0	0	0	0	2	0	1	0.0566	0.496	0.996795
KCNE4	6.7e-06	0	0	0	0	0	0	1	0	1	0	1	0.0566	0.478	0.995797
NOG	9.18e-06	0	0	0	0	0	0	0	0	2	0	1	0.0566	0.486	0.994802
STK11IP	4.41e-05	0	0	0	2	0	0	7	2	19	17	1	0.0566	0.0683	0.993808
VPS29	7.26e-06	0	0	0	0	0	0	0	0	2	0	1	0.0567	0.475	0.99457
CCDC82	2.03e-05	0	0	0	2	0	0	1	1	4	1	1	0.0568	0.0694	0.995331
FARS2	1.78e-05	0	0	0	2	0	0	2	4	22	15	1	0.0568	0.0681	0.994339
HSPA13	1.83e-05	0	0	0	0	0	0	2	1	5	1	1	0.0568	0.503	0.99335
KIAA1033	4.6e-05	0	1	0	1	0	0	10	6	17	11	1	0.0568	0.0703	0.992363
MARK2	3.09e-05	0	0	0	1	0	0	0	0	2	0	1	0.0568	0.162	0.991377
BMP1	3.9e-05	0	0	0	2	0	1	5	8	19	12	1	0.0569	0.0695	0.992137
ESM1	7.18e-06	0	0	0	0	0	0	1	0	6	2	1	0.0569	0.509	0.991154
GRPEL1	8.22e-06	0	0	0	0	0	0	0	0	2	0	1	0.0569	0.502	0.990173
PLEKHG4	4.71e-05	0	0	0	2	0	0	9	8	21	10	1	0.0569	0.0714	0.989193
SV2C	2.86e-05	0	0	0	0	0	0	5	1	2	1	1	0.0569	0.495	0.988216
TRIM35	1.96e-05	0	1	0	1	0	0	2	0	1	1	1	0.0569	0.0703	0.98724
OR51B2	1.3e-05	0	0	0	0	0	0	1	0	1	0	1	0.057	0.49	0.988
ZNRF1	9e-06	0	0	0	0	0	0	1	0	1	0	1	0.057	0.478	0.987027
HNRNPH2	1.72e-05	0	0	0	0	0	0	0	0	2	0	1	0.0571	0.477	0.987785
ITGA11	4.68e-05	0	0	0	2	0	0	4	3	29	20	1	0.0571	0.0748	0.986814
MUTED	7.05e-06	0	0	0	0	0	0	0	0	2	0	1	0.0571	0.453	0.985844
ZYG11A	3.04e-05	0	0	0	3	0	0	2	3	2	8	1	0.0571	0.0283	0.984877
KCTD9	1.51e-05	0	0	0	0	0	0	2	0	0	0	1	0.0572	0.477	0.985635
RASSF1	1.37e-05	0	1	0	1	0	0	7	5	14	9	1	0.0572	0.0639	0.984669
IFNGR2	1.36e-05	0	0	0	0	0	0	0	0	2	0	1	0.0573	0.468	0.985425
IMPAD1	1.4e-05	0	0	0	0	0	0	0	0	2	0	1	0.0573	0.486	0.984462
MN1	5.23e-05	0	0	0	2	0	0	2	0	5	3	1	0.0573	0.0689	0.983501
PFDN2	5.7e-06	0	0	0	0	0	0	0	0	2	0	1	0.0573	0.488	0.982541
UACA	5.24e-05	0	1	0	1	0	0	10	5	17	11	1	0.0573	0.0698	0.981584
EML2	3.34e-05	0	0	0	2	0	0	6	7	20	15	1	0.0574	0.0694	0.982339
PRG4	5.6e-05	0	0	0	2	0	0	5	4	19	21	1	0.0574	0.0692	0.981384
TMEM59	1.29e-05	0	0	0	3	0	0	3	2	2	2	1	0.0574	0.0279	0.98043
CTTNBP2NL	2.48e-05	0	0	0	0	0	0	2	0	5	2	1	0.0575	0.488	0.981184
DPCD	7.79e-06	0	0	0	0	0	0	0	0	2	0	1	0.0575	0.514	0.980233
STX12	1.06e-05	0	0	0	0	0	0	0	0	2	0	1	0.0575	0.484	0.979283
TIMM23	8.13e-06	0	0	0	0	0	0	2	0	0	0	1	0.0575	0.484	0.978335
WFDC12	4.33e-06	0	0	0	0	0	0	2	0	0	0	1	0.0575	0.49	0.977389
C12orf5	1.04e-05	0	0	0	0	0	0	0	0	2	0	1	0.0576	0.474	0.978143
EARS2	2.06e-05	0	0	0	0	0	0	1	0	6	2	1	0.0576	0.467	0.977198
NKAIN3	8e-06	0	0	0	0	0	0	2	0	0	0	1	0.0576	0.505	0.976256
OSBPL3	3.45e-05	0	1	0	5	1	0	6	5	28	16	1	0.0576	0.052	0.975316
CCAR1	4.38e-05	0	1	0	2	0	0	3	0	1	3	1	0.0577	0.0329	0.976069
CCDC116	2.44e-05	0	0	0	2	0	0	1	5	16	14	1	0.0577	0.0687	0.97513
CCND2	1.14e-05	0	0	0	0	0	0	0	0	2	0	1	0.0577	0.482	0.974193
GDPD3	1.27e-05	0	0	0	2	0	0	1	1	8	3	1	0.0577	0.0639	0.973258
ZNF638	7.54e-05	0	1	0	1	0	0	7	5	12	21	1	0.0577	0.0791	0.972325
ADAM30	3.08e-05	0	0	0	2	0	0	7	7	18	13	1	0.0578	0.0738	0.973077
C14orf37	2.98e-05	0	0	0	2	0	0	6	7	14	4	1	0.0578	0.0655	0.972146
RNF115	1.2e-05	0	0	0	0	0	0	1	0	1	0	1	0.0578	0.496	0.971217
TBC1D5	3.21e-05	0	1	0	1	0	0	8	2	4	4	1	0.0578	0.0707	0.970289
ABCA8	6.25e-05	0	1	1	12	5	0	14	10	50	35	1	0.0578129	0.174	0.969581
TIMM13	3.66e-06	0	0	0	0	0	0	0	0	2	0	1	0.0579	0.493	0.970115
ZEB1	4.29e-05	0	0	0	2	0	0	15	7	20	14	1	0.0579	0.0677	0.969191
CAD	8.84e-05	0	0	0	2	0	0	5	2	22	24	1	0.058	0.0703	0.969941
OR10X1	1.35e-05	0	0	0	0	0	0	7	1	27	13	1	0.058	0.476	0.969019
SUN2	2.91e-05	0	1	0	1	0	0	10	4	12	8	1	0.058	0.0672	0.968099
GBAS	1.11e-05	0	1	0	2	0	0	1	1	4	4	1	0.0581	0.0302	0.968848
PPP1R16B	2.19e-05	0	0	0	0	0	0	0	0	2	0	1	0.0581	0.46	0.967929
UQCR11	2.21e-06	0	0	0	0	0	0	0	0	2	0	1	0.0581	0.459	0.967013
C12orf24	1.06e-05	0	0	0	2	0	0	0	0	21	13	1	0.0582	0.0728	0.967761
HSD17B12	1.23e-05	0	0	0	0	0	0	1	0	1	0	1	0.0582	0.476	0.966846
RETNLB	4.57e-06	0	0	0	0	0	0	4	0	3	2	1	0.0582	0.463	0.965933
WBSCR16	1.81e-05	0	0	0	0	0	0	1	0	1	0	1	0.0582	0.484	0.965022
GMIP	3.84e-05	0	1	0	1	0	0	4	4	22	11	1	0.0583	0.0684	0.965769
OR14A16	1.3e-05	0	0	0	0	0	0	0	0	2	0	1	0.0583	0.48	0.96486
PCDHGC5	3.77e-05	0	0	0	0	0	0	6	3	9	3	1	0.0583	0.499	0.963952
CAPN12	2.86e-05	0	1	0	1	0	0	11	16	16	15	1	0.0584	0.0694	0.964698
CREB5	2.01e-05	0	0	0	0	0	0	2	0	5	2	1	0.0584	0.444	0.963792
LYRM7	3.96e-06	0	0	0	0	0	0	0	0	2	0	1	0.0584	0.473	0.962888
SPHKAP	6.61e-05	0	1	0	1	0	0	3	8	22	18	1	0.0584	0.0693	0.961985
BCL10	9.09e-06	0	0	0	0	0	0	1	0	1	0	1	0.0585	0.512	0.96273
DGCR6L	8.53e-06	0	0	0	0	0	0	0	0	2	0	1	0.0585	0.473	0.96183
ST6GALNAC3	1.2e-05	0	0	0	0	0	0	1	0	1	0	1	0.0585	0.488	0.960931
CMTM8	7.18e-06	0	0	0	0	0	0	1	0	1	0	1	0.0586	0.493	0.961675
KIAA1377	4.3e-05	0	0	0	2	0	0	1	4	20	18	1	0.0587	0.0732	0.962417
ASF1B	8.18e-06	0	0	0	0	0	0	2	0	0	0	1	0.0588	0.47	0.963158
DKK4	8.7e-06	0	0	0	0	0	0	2	0	0	0	1	0.0588	0.492	0.962261
H2AFJ	4.96e-06	0	0	0	0	0	0	0	0	2	0	1	0.0588	0.506	0.961366
SUSD2	3.3e-05	0	0	0	2	0	0	5	1	6	4	1	0.0588	0.0664	0.960473
TFAP2C	1.78e-05	0	0	0	0	0	0	0	0	2	0	1	0.0588	0.482	0.959581
AMN1	1.03e-05	0	0	0	0	0	0	0	0	2	0	1	0.0589	0.476	0.960321
C20orf194	4.68e-05	0	0	0	2	0	0	7	8	10	16	1	0.0589	0.074	0.959431
OR2M2	1.45e-05	0	0	0	0	0	0	0	0	2	0	1	0.0589	0.491	0.958543
TOMM40	1.43e-05	0	0	0	0	0	0	0	0	2	0	1	0.0589	0.498	0.957656
YIPF5	1.04e-05	0	0	0	0	0	0	0	0	2	0	1	0.0589	0.476	0.956771
C8orf82	8.87e-06	0	0	0	0	0	0	1	0	1	0	1	0.059	0.461	0.957511
CHMP2B	7.96e-06	0	0	0	3	0	0	0	0	1	1	1	0.059	0.0312	0.956627
DNAJA2	1.55e-05	0	0	0	0	0	0	0	0	2	0	1	0.059	0.509	0.955746
PGP	1.27e-05	0	0	0	0	0	0	0	0	2	0	1	0.059	0.493	0.954866
DNAJB3	5.66e-06	0	0	0	0	0	0	1	0	1	0	1	0.0591	0.488	0.955604
PPP1R2	7.66e-06	0	0	0	0	0	0	2	0	0	0	1	0.0591	0.507	0.954726
SHISA7	2.17e-05	0	0	0	0	0	0	7	1	0	1	1	0.0591	0.512	0.953849
WDFY1	1.61e-05	0	0	0	0	0	0	3	2	4	0	1	0.0591	0.501	0.952974
ZNF747	7.48e-06	0	0	0	0	0	0	0	0	2	0	1	0.0591	0.499	0.9521
SPEN	0.000142376	0	0	0	1	2	0	13	5	34	21	1	0.0591162	0.772	0.95149
ACYP1	3.77e-06	0	0	0	0	0	0	1	0	1	0	1	0.0592	0.486	0.951966
C1orf51	1.55e-05	0	0	0	0	0	0	1	0	1	0	1	0.0592	0.505	0.951096
TMEM196	6.92e-06	0	0	0	0	0	0	0	0	2	0	1	0.0592	0.513	0.950228
KCNK9	1.5e-05	0	0	0	0	0	0	2	0	0	0	1	0.0593	0.501	0.950964
PCGF1	1.02e-05	0	0	0	0	0	0	0	0	2	0	1	0.0594	0.484	0.9517
RSAD1	1.75e-05	0	1	0	1	0	0	1	0	8	4	1	0.0594	0.0648	0.950833
SSH2	5.54e-05	0	0	0	0	0	0	4	1	13	6	1	0.0594	0.477	0.949968
UROC1	2.9e-05	0	2	0	0	0	0	8	8	15	10	1	0.0594	0.0728	0.949104
WNT10A	1.66e-05	0	3	0	3	1	0	2	2	7	8	1	0.0594	0.0518	0.948242
ATP5J	4.57e-06	0	0	0	0	0	0	2	0	0	0	1	0.0595	0.51	0.948976
CXorf65	7.13e-06	0	0	0	0	0	0	0	0	2	0	1	0.0595	0.49	0.948116
GNMT	1.15e-05	0	0	0	0	0	0	0	0	2	0	1	0.0595	0.471	0.947257
GULP1	1.17e-05	0	1	0	0	0	0	1	0	3	1	1	0.0595	0.164	0.9464
KRTAP3-1	4.16e-06	0	0	0	0	0	0	2	0	0	0	1	0.0595	0.493	0.945544
MAPK1IP1L	1.03e-05	0	0	0	0	0	0	0	0	2	0	1	0.0595	0.54	0.94469
TMEM85	7.22e-06	0	0	0	0	0	1	0	1	1	0	1	0.0595	0.506	0.943838
C6orf162	3.79e-06	0	0	0	0	0	0	0	0	2	0	1	0.0596	0.487	0.944571
C7orf61	8.13e-06	0	0	0	1	0	0	2	1	2	0	1	0.0596	0.173	0.94372
OR8G2	1.27e-05	0	0	0	0	0	0	1	0	1	0	1	0.0596	0.486	0.942871
CD69	7.83e-06	0	0	0	0	0	0	0	0	2	0	1	0.0597	0.479	0.943604
CHGA	1.7e-05	0	0	0	2	0	0	0	0	22	15	1	0.0597	0.0718	0.942756
HEY1	1.23e-05	0	0	0	0	0	0	1	0	1	0	1	0.0597	0.484	0.94191
SARS	1.98e-05	0	0	0	0	0	0	0	0	2	0	1	0.0597	0.497	0.941065
STOM	1.14e-05	0	0	0	0	0	0	0	0	2	0	1	0.0597	0.505	0.940222
BCL2L1	9e-06	0	0	0	0	0	0	0	0	2	0	1	0.0598	0.489	0.940953
CCDC9	2.02e-05	0	0	0	0	0	0	0	0	2	0	1	0.0598	0.47	0.940112
COG4	3.08e-05	0	1	0	2	0	0	2	3	3	4	1	0.0598	0.0296	0.939271
IRF2	1.34e-05	0	0	0	0	0	0	0	0	2	0	1	0.0598	0.467	0.938433
MED7	9e-06	0	0	0	0	0	0	1	0	1	0	1	0.0598	0.481	0.937596
MRPL20	5.83e-06	0	0	0	0	0	0	1	0	1	0	1	0.0598	0.492	0.93676
NAE1	2.07e-05	0	0	0	0	0	0	1	0	1	0	1	0.0598	0.484	0.935926
RBM22	1.65e-05	0	0	0	0	0	0	1	0	1	0	1	0.0598	0.507	0.935093
SNX3	6.31e-06	0	0	0	0	0	0	0	0	2	0	1	0.0598	0.477	0.934262
ZNF697	2.13e-05	0	0	0	0	0	0	0	0	2	0	1	0.0598	0.486	0.933432
HIGD1B	3.85e-06	0	0	0	0	0	0	1	0	1	0	1	0.0599	0.464	0.934164
KRTAP10-12	1.05e-05	0	0	0	0	0	0	0	0	2	0	1	0.0599	0.488	0.933335
MDFI	9.96e-06	0	0	0	0	0	0	0	0	2	0	1	0.0599	0.493	0.932509
SUGP1	2.48e-05	0	0	0	0	0	0	1	0	1	0	1	0.0599	0.493	0.931684
SCRN1	1.68e-05	0	0	0	0	0	0	2	0	0	0	1	0.06	0.495	0.932414
ALG3	1.82e-05	0	0	0	0	0	0	0	0	2	0	1	0.0601	0.476	0.933143
GJA1	1.52e-05	0	0	0	0	0	0	0	0	2	0	1	0.0601	0.483	0.932319
GPR6	1.48e-05	0	0	0	0	0	0	0	0	2	0	1	0.0601	0.467	0.931497
HMG20A	1.32e-05	0	0	0	0	0	0	0	0	2	0	1	0.0601	0.489	0.930676
AFAP1L2	3.15e-05	0	1	0	1	0	0	1	1	18	11	1	0.0602	0.0686	0.931404
C10orf114	5.48e-06	0	1	0	1	0	0	0	0	0	0	1	0.0602	0.0672	0.930585
PDCD10	8.13e-06	0	0	0	0	0	0	0	0	2	0	1	0.0602	0.492	0.929767
AHSA1	1.29e-05	0	0	0	0	0	0	1	0	1	0	1	0.0603	0.488	0.930494
NPLOC4	2.4e-05	0	0	0	0	0	0	1	0	1	0	1	0.0603	0.496	0.929678
TMEM132D	4.26e-05	0	0	0	2	0	0	5	6	15	7	1	0.0603	0.0724	0.928863
WDR61	1.2e-05	0	0	0	0	0	0	0	0	2	0	1	0.0603	0.5	0.92805
CCDC111	2.18e-05	0	0	0	2	0	0	5	2	16	12	1	0.0604	0.0684	0.928776
CYP26A1	1.97e-05	0	0	0	0	0	0	0	0	2	0	1	0.0604	0.5	0.927964
FAIM2	1.31e-05	0	0	0	0	0	0	0	0	2	0	1	0.0604	0.484	0.927153
POTEG	1.93e-05	0	0	0	0	0	0	2	0	0	0	1	0.0604	0.467	0.926344
FEZF2	1.83e-05	0	0	0	0	0	1	0	0	1	1	1	0.0605	0.485	0.927069
HENMT1	1.54e-05	0	0	0	1	0	0	0	0	4	1	1	0.0605	0.139	0.926261
SHOX	1.13e-05	0	0	0	0	0	0	0	0	2	0	1	0.0605	0.481	0.925455
ZNF518A	5.72e-05	0	0	0	2	0	0	2	1	1	0	1	0.0605	0.0719	0.92465
CALML3	5.66e-06	0	0	0	0	0	0	0	0	2	0	1	0.0606	0.46	0.925374
CETN3	6.18e-06	0	0	0	2	0	0	0	0	0	0	1	0.0606	0.0665	0.924571
GMDS	1.44e-05	0	0	0	0	0	0	2	0	0	0	1	0.0606	0.486	0.923769
OR51A7	1.31e-05	0	0	0	0	0	0	0	0	2	0	1	0.0606	0.48	0.922968
PSD4	4.14e-05	0	0	0	2	0	0	3	2	18	12	1	0.0606	0.0703	0.922169
RWDD3	1.03e-05	0	0	0	0	0	0	2	0	0	0	1	0.0606	0.486	0.921372
ADARB1	2.94e-05	0	0	0	0	0	0	2	0	0	0	1	0.0607	0.493	0.922094
HBD	5.83e-06	0	0	0	0	0	0	0	0	2	0	1	0.0607	0.501	0.921298
PLA2G12B	7.7e-06	0	0	0	1	0	0	0	1	4	0	1	0.0607	0.16	0.920503
VN1R5	1.48e-05	0	0	0	0	0	0	1	0	1	0	1	0.0607	0.474	0.91971
C11orf58	6.83e-06	0	0	0	0	0	0	1	0	1	0	1	0.0608	0.497	0.920431
LRRC36	2.97e-05	0	1	0	2	0	0	0	4	5	2	1	0.0608	0.0317	0.919639
SH3GL3	1.31e-05	0	0	0	0	0	0	1	0	1	0	1	0.0608	0.487	0.918848
TECPR1	4.55e-05	0	2	0	0	0	0	7	6	10	21	1	0.0608	0.0674	0.918059
C20orf96	1.4e-05	0	0	0	6	1	0	0	0	2	2	1	0.0609	0.0548	0.91878
CCDC48	2.31e-05	0	0	0	0	0	0	0	0	2	0	1	0.0609	0.471	0.917992
FADD	8.13e-06	0	0	0	0	0	0	1	0	1	0	1	0.0609	0.509	0.917205
LIX1L	1.33e-05	0	0	0	0	0	0	0	0	2	0	1	0.0609	0.487	0.91642
LPPR5	1.28e-05	0	0	0	0	0	0	0	0	2	0	1	0.0609	0.521	0.915636
C1QTNF6	1.11e-05	0	0	0	0	0	0	1	0	1	0	1	0.061	0.483	0.916356
OR8U8	1.26e-05	0	0	0	0	0	0	1	0	1	0	1	0.061	0.501	0.915573
PAIP1	1.87e-05	0	0	0	0	0	0	2	0	0	0	1	0.061	0.502	0.914792
H2BFWT	7e-06	0	0	0	2	0	0	0	0	19	17	1	0.0611	0.0686	0.91551
PPARD	1.73e-05	0	0	0	0	0	0	0	0	2	0	1	0.0611	0.48	0.91473
STARD3NL	9.31e-06	0	0	0	0	0	0	0	0	2	0	1	0.0611	0.471	0.913952
TMEM98	9.05e-06	0	0	0	0	0	0	0	0	2	0	1	0.0611	0.493	0.913175
CDC37	1.42e-05	0	0	0	0	0	0	1	0	1	0	1	0.0612	0.491	0.913892
DUSP13	1.17e-05	0	0	0	2	0	0	6	5	14	9	1	0.0612	0.0699	0.913116
HIST1H1E	8.22e-06	0	0	0	0	0	0	0	0	2	0	1	0.0612	0.475	0.912342
PIRT	5.52e-06	0	0	0	0	0	0	0	0	2	0	1	0.0612	0.483	0.911569
PLEKHO1	1.58e-05	0	0	0	0	0	0	1	0	1	0	1	0.0612	0.5	0.910797
SAV1	1.51e-05	0	0	0	0	0	0	0	0	2	0	1	0.0612	0.471	0.910026
SULT1E1	1.14e-05	0	0	0	0	0	0	1	0	1	0	1	0.0612	0.491	0.909257
ZBTB42	1.69e-05	0	0	0	0	0	0	1	0	1	0	1	0.0612	0.489	0.908489
ACTL6B	1.67e-05	0	0	0	0	0	0	0	0	2	0	1	0.0613	0.484	0.909206
HAT1	1.62e-05	0	0	0	0	0	0	2	0	0	0	1	0.0613	0.503	0.908439
OR5D13	1.31e-05	0	0	0	0	0	0	0	0	2	0	1	0.0613	0.483	0.907674
RIT2	8.4e-06	0	0	0	0	0	0	0	0	2	0	1	0.0613	0.48	0.90691
BTN3A1	1.99e-05	0	2	0	0	0	0	7	5	6	3	1	0.0614	0.0672	0.907625
CTAG2	8.13e-06	0	0	0	0	0	0	0	0	2	0	1	0.0614	0.504	0.906863
WFDC11	3.34e-06	0	0	0	0	0	0	0	0	2	0	1	0.0614	0.498	0.906101
CDX2	1.25e-05	0	0	0	0	0	0	1	0	1	0	1	0.0615	0.501	0.906815
EEF1A1	1.81e-05	0	0	0	0	0	0	0	0	2	0	1	0.0615	0.477	0.906055
NOS1AP	1.97e-05	0	0	0	1	0	0	2	0	2	1	1	0.0615	0.166	0.905296
PRKRA	1.22e-05	0	0	0	3	0	0	1	0	0	1	1	0.0615	0.0328	0.904539
CORO1C	1.83e-05	0	0	0	0	0	0	0	0	2	0	1	0.0616	0.488	0.905252
KITLG	1.07e-05	0	0	0	0	0	0	1	0	1	0	1	0.0616	0.493	0.904496
MRPL53	4.48e-06	0	0	0	0	0	0	0	0	2	0	1	0.0616	0.488	0.903741
RIMKLA	1.55e-05	0	0	0	0	0	0	0	0	2	0	1	0.0616	0.483	0.902987
CXorf21	1.19e-05	0	0	0	0	0	0	0	0	2	0	1	0.0617	0.483	0.903699
PDZRN4	3.94e-05	0	0	0	2	0	0	14	8	4	3	1	0.0617	0.0711	0.902947
IMPA2	1.13e-05	0	0	0	1	0	0	0	0	4	1	1	0.0618	0.162	0.903658
OMG	1.77e-05	0	0	0	0	0	0	2	0	0	0	1	0.0618	0.509	0.902907
RASSF5	1.65e-05	0	0	0	0	0	0	1	0	1	0	1	0.0618	0.502	0.902157
PRPF4B	3.79e-05	0	0	0	0	0	0	4	0	3	2	1	0.0619	0.494	0.902867
RRN3	2.58e-05	0	0	0	1	0	0	2	0	2	1	1	0.0619	0.151	0.902118
TMEM22	1.65e-05	0	0	0	0	0	0	1	0	1	0	1	0.0619	0.475	0.901371
ZBTB33	2.64e-05	0	0	0	0	0	0	0	0	2	0	1	0.0619	0.5	0.900625
PRICKLE2	3.3e-05	0	0	0	0	0	0	1	1	6	1	1	0.062	0.506	0.901333
PRPF31	1.91e-05	0	0	0	0	0	0	1	0	1	0	1	0.062	0.488	0.900588
AQP12B	1.26e-05	0	0	0	0	0	0	2	0	0	0	1	0.0621	0.492	0.901296
IGFBP3	1.17e-05	0	0	0	0	0	0	0	0	2	0	1	0.0621	0.503	0.900552
SCAMP2	1.35e-05	0	0	0	3	0	0	0	0	5	5	1	0.0622	0.0318	0.901259
CAMKK1	2.03e-05	0	0	0	0	0	0	1	0	1	0	1	0.0623	0.476	0.901964
EIF2S3	1.83e-05	0	0	0	0	0	0	2	0	0	0	1	0.0623	0.492	0.901222
INVS	4.12e-05	0	0	0	2	0	0	3	2	17	16	1	0.0623	0.0667	0.900481
MSX2	1.06e-05	0	0	0	0	0	0	1	0	1	0	1	0.0623	0.477	0.899741
JAGN1	7.48e-06	0	0	0	0	0	0	0	0	2	0	1	0.0624	0.509	0.900445
PVRL4	2.01e-05	0	1	0	1	0	0	6	3	13	11	1	0.0624	0.0682	0.899707
TUBG1	1.79e-05	0	0	0	0	0	0	0	0	2	0	1	0.0624	0.474	0.898969
DRG1	1.43e-05	0	0	0	1	0	0	0	1	4	0	1	0.0625	0.153	0.899672
KRTAP5-4	9.31e-06	0	0	0	0	0	0	0	0	2	0	1	0.0625	0.472	0.898936
PARG	3.76e-05	0	0	0	0	0	0	2	0	0	0	1	0.0625	0.491	0.898201
TARBP2	1.45e-05	0	0	0	0	0	0	1	0	1	0	1	0.0625	0.481	0.897467
ZNF75A	1.14e-05	0	0	0	0	0	0	1	0	1	0	1	0.0625	0.493	0.896735
ARSH	2.24e-05	0	0	0	2	0	0	0	5	16	14	1	0.0626	0.0692	0.897437
C5orf44	1.63e-05	0	0	0	0	0	0	0	0	2	0	1	0.0626	0.507	0.896705
DCAF8L2	2.42e-05	0	0	0	0	0	0	0	0	2	0	1	0.0626	0.493	0.895975
IL18R1	2.09e-05	0	0	0	1	0	0	1	0	3	1	1	0.0626	0.181	0.895246
DLG1	3.57e-05	0	0	0	2	0	0	2	3	11	5	1	0.0627	0.0649	0.895947
GPR22	1.73e-05	0	0	0	0	0	0	1	0	1	0	1	0.0627	0.491	0.895219
RMND1	1.74e-05	0	0	0	0	0	0	0	0	2	0	1	0.0627	0.487	0.894493
VWA5B2	5.02e-05	0	0	0	0	0	0	6	2	1	0	1	0.0627	0.503	0.893767
WFDC1	8.7e-06	0	0	0	3	0	0	3	0	1	4	1	0.0627	0.03	0.893043
DPEP3	2.07e-05	0	0	0	1	0	0	1	0	3	1	1	0.0628	0.16	0.893743
C11orf61	1.99e-05	0	0	0	0	0	0	2	0	0	0	1	0.0629	0.51	0.894442
DOCK4	7.73e-05	0	2	0	0	0	0	5	5	16	17	1	0.0629	0.0743	0.893719
FMNL2	4.22e-05	0	0	0	2	0	0	8	4	13	16	1	0.0629	0.0685	0.892997
FOXC2	2e-05	0	0	0	0	0	0	0	0	2	0	1	0.0629	0.494	0.892276
HTR6	1.82e-05	0	0	0	0	0	0	2	0	0	0	1	0.0629	0.488	0.891557
UGT2B28	2.09e-05	0	0	0	0	0	0	1	0	1	0	1	0.0629	0.5	0.890838
DGKD	4.74e-05	0	2	0	0	0	0	3	6	16	6	1	0.063	0.0712	0.891536
MRPS17	5.09e-06	0	0	0	0	0	0	2	0	0	0	1	0.063	0.473	0.890819
ZNF837	2.1e-05	0	0	0	0	0	0	2	0	0	0	1	0.063	0.48	0.890103
AEBP2	1.95e-05	0	0	0	0	0	0	1	0	1	0	1	0.0631	0.485	0.8908
F2RL2	1.56e-05	0	0	0	1	0	0	0	0	4	1	1	0.0631	0.148	0.890085
GAS7	1.83e-05	0	0	0	0	0	0	1	0	1	0	1	0.0631	0.492	0.889371
SLC24A6	2.4e-05	0	1	0	2	0	0	1	3	1	7	1	0.0631	0.0315	0.888658
DNAH3	0.000161111	0	2	1	5	7	0	37	26	93	67	1	0.0631111	0.77	0.888103
MRAP2	8.13e-06	0	0	0	0	0	0	0	0	2	0	1	0.0632	0.51	0.888643
RESP18	9e-06	0	0	1	6	0	0	5	6	4	2	1	0.0632	0.052	0.887932
TCEANC	1.48e-05	0	0	0	0	0	0	0	0	2	0	1	0.0632	0.468	0.887223
WNT3A	1.4e-05	0	0	0	0	0	0	0	0	2	0	1	0.0632	0.498	0.886515
ALDH3B2	1.54e-05	0	0	0	2	0	0	7	3	12	12	1	0.0633	0.0665	0.88721
CYP46A1	1.98e-05	0	0	0	0	0	0	0	0	2	0	1	0.0633	0.487	0.886503
OR5D14	1.32e-05	0	0	0	0	0	0	1	0	1	0	1	0.0633	0.457	0.885797
ZBTB20	2.93e-05	0	0	0	0	0	0	1	0	1	0	1	0.0633	0.494	0.885092
RXFP4	1.53e-05	0	1	0	0	0	0	0	0	4	1	1	0.0635	0.176	0.887183
BECN1	1.73e-05	0	0	0	1	0	0	0	0	4	1	1	0.0636	0.17	0.887874
DCST1	2.81e-05	0	1	0	1	0	0	5	1	7	6	1	0.0636	0.0689	0.88717
MVK	1.57e-05	0	0	0	0	0	0	1	0	1	0	1	0.0636	0.467	0.886466
FCGRT	1.46e-05	0	0	0	1	0	0	3	0	5	3	1	0.0638	0.163	0.888549
FMNL3	4.02e-05	0	0	0	2	0	0	3	3	17	10	1	0.0638	0.0718	0.887845
FOXN4	2.08e-05	0	0	0	0	0	0	0	1	16	6	1	0.0638	0.498	0.887143
INS-IGF2	8.09e-06	0	0	0	0	0	0	0	0	2	0	1	0.0638	0.483	0.886442
VEZF1	2.06e-05	0	0	0	0	0	0	0	0	2	0	1	0.0638	0.486	0.885742
MYLK	7.39e-05	0	2	0	0	0	0	6	9	13	9	1	0.0639	0.0739	0.88643
OR2T5	1.31e-05	0	2	0	0	0	0	0	0	0	0	1	0.0639	0.066	0.885731
WDR13	1.94e-05	0	0	0	0	0	0	0	0	2	0	1	0.0639	0.468	0.885033
ARHGAP15	1.83e-05	0	1	0	0	0	0	2	0	2	1	1	0.064	0.172	0.88572
BCL7B	7.92e-06	0	0	0	0	0	0	0	0	2	0	1	0.064	0.49	0.885023
GPR152	1.94e-05	0	0	0	2	0	0	5	1	6	5	1	0.064	0.0693	0.884327
GINS4	8.57e-06	0	0	0	2	0	0	0	0	0	0	1	0.0641	0.0692	0.885013
TRPM3	6.7e-05	0	1	0	1	0	0	4	4	19	11	1	0.0641	0.0708	0.884318
UBL7	1.54e-05	0	0	0	1	0	0	1	0	3	1	1	0.0642	0.159	0.885003
ALAS1	2.52e-05	0	0	0	0	0	0	2	0	0	0	1	0.0643	0.481	0.885687
HIST1H2AK	5.09e-06	0	0	0	4	1	0	0	1	8	1	1	0.0645	0.161	0.887746
MIER1	2.12e-05	0	0	0	0	0	0	2	0	0	0	1	0.0645	0.498	0.887052
TMTC4	3.02e-05	0	0	0	1	0	0	1	1	3	0	1	0.0645	0.174	0.886358
FAM198A	2.27e-05	0	0	0	2	0	0	5	0	10	9	1	0.0646	0.0721	0.887039
PRKD2	3.51e-05	0	1	0	0	0	0	1	0	3	1	1	0.0646	0.169	0.886346
TRIB1	1.5e-05	0	0	0	0	0	0	1	0	1	0	1	0.0646	0.511	0.885655
CCNK	2.36e-05	0	0	0	0	0	0	0	0	2	0	1	0.0647	0.484	0.886335
POLR3E	2.75e-05	0	0	0	2	0	0	2	3	15	10	1	0.0647	0.0695	0.885644
CDK1	1.16e-05	0	0	0	0	0	0	2	0	0	0	1	0.0648	0.464	0.886323
ERGIC3	1.52e-05	0	0	0	0	0	0	2	0	0	0	1	0.0648	0.478	0.885634
FAM35A	3.25e-05	0	0	0	0	0	0	1	0	1	0	1	0.0648	0.492	0.884945
SERPINB2	1.63e-05	0	0	0	1	0	0	0	0	10	4	1	0.0648	0.155	0.884258
NDRG3	1.49e-05	0	0	0	1	0	0	1	1	3	0	1	0.0649	0.164	0.884936
ATCAY	1.44e-05	0	0	0	0	0	0	0	0	2	0	1	0.065	0.487	0.885612
GTF2I	3.85e-05	0	0	0	0	0	0	0	0	2	0	1	0.065	0.488	0.884926
KIAA0947	8.78e-05	0	1	0	1	0	0	3	5	12	19	1	0.065	0.0731	0.884241
KLK9	1.01e-05	0	0	0	2	0	0	0	0	0	0	1	0.065	0.0711	0.883558
TECPR2	5.53e-05	0	0	0	2	0	0	1	2	17	20	1	0.065	0.0697	0.882875
WDR48	2.61e-05	0	0	0	2	0	0	6	4	12	12	1	0.065	0.0742	0.882193
C5orf58	3.99e-06	0	0	0	2	0	0	0	0	0	0	1	0.0652	0.0675	0.884225
CYLD	3.72e-05	0	0	0	0	0	0	1	0	1	0	1	0.0652	0.471	0.883543
CBWD3	3.01e-05	0	0	0	0	0	0	1	0	1	0	1	0.0653	0.478	0.884216
KDM1A	3.4e-05	0	0	0	3	0	0	0	1	0	0	1	0.0653	0.0291	0.883536
CLEC4M	1.54e-05	0	8	2	12	6	0	4	2	2	2	1	0.0654	0.0578	0.884208
NOP14	3.25e-05	0	0	0	2	0	0	2	1	16	17	1	0.0654	0.0659	0.883528
ABCF2	2.45e-05	0	0	0	0	0	0	0	0	2	0	1	0.0655	0.501	0.8842
ALG1L2	8.57e-06	0	1	0	1	0	0	0	0	0	0	1	0.0655	0.0647	0.883521
OR11H6	1.38e-05	0	0	0	2	0	0	10	3	6	8	1	0.0655	0.0708	0.882844
SLC16A14	2.04e-05	0	0	0	0	0	0	1	0	1	0	1	0.0655	0.48	0.882167
NUP188	6.98e-05	0	0	0	0	0	0	6	6	44	24	1	0.0655973	0.485	0.882801
GK2	2.16e-05	0	2	0	0	0	0	3	6	13	7	1	0.0656	0.0706	0.882162
MAP3K3	2.56e-05	0	0	0	0	0	0	1	0	1	0	1	0.0656	0.517	0.881487
OR5T2	1.47e-05	0	0	0	2	0	0	0	0	0	0	1	0.0656	0.069	0.880814
PEX16	1.39e-05	0	0	0	3	0	0	0	0	0	1	1	0.0656	0.0283	0.880142
STXBP5	4.52e-05	0	0	0	3	0	0	2	2	2	3	1	0.0656	0.0337	0.87947
THBD	2.32e-05	0	0	0	0	0	0	0	0	2	0	1	0.0656	0.5	0.8788
TRIL	3.28e-05	0	0	0	0	0	0	2	0	0	0	1	0.0656	0.468	0.878131
LARP4B	2.88e-05	0	0	0	0	0	0	0	0	2	0	1	0.0657	0.476	0.8788
SKIL	2.63e-05	0	0	0	0	0	0	1	0	1	0	1	0.0657	0.492	0.878132
FAM117B	2.32e-05	0	1	0	0	0	0	2	1	2	0	1	0.0658	0.168	0.8788
TOR1A	1.31e-05	0	1	0	0	0	0	2	0	2	1	1	0.0658	0.177	0.878133
ZBTB16	2.62e-05	0	0	0	0	0	0	1	0	1	0	1	0.0658	0.486	0.877466
C4orf33	7.79e-06	0	1	0	3	1	0	2	0	6	2	1	0.066	0.138	0.879466
MICALL1	3.4e-05	0	0	0	1	0	0	1	0	3	1	1	0.066	0.166	0.8788
TRPV1	3.32e-05	0	0	0	2	0	0	4	1	5	4	1	0.066	0.068	0.878135
OAZ3	9.57e-06	0	1	0	2	0	0	0	1	0	0	1	0.0662	0.0329	0.88013
GRN	2.38e-05	0	0	0	1	0	0	1	0	3	1	1	0.0663	0.157	0.880793
OXNAD1	1.22e-05	0	0	0	3	0	0	0	1	4	3	1	0.0663	0.0255	0.880127
TATDN2	3e-05	0	0	0	1	0	0	0	0	4	1	1	0.0663	0.17	0.879463
ASXL3	8.82e-05	0	0	0	2	0	0	1	4	20	15	1	0.0664	0.0749	0.880125
C9orf173	1.24e-05	0	0	0	3	0	0	2	3	2	4	1	0.0664	0.0305	0.879462
GLYR1	2.13e-05	0	0	0	2	0	0	0	0	0	0	1	0.0664	0.069	0.8788
AMBP	1.37e-05	0	0	0	3	0	0	2	2	2	4	1	0.0665	0.032	0.879461
CLEC2L	8.48e-06	0	0	0	2	0	0	0	0	0	0	1	0.0665	0.0654	0.8788
OR2T27	1.32e-05	0	1	0	1	0	0	0	0	0	0	1	0.0666	0.0703	0.87946
NOTCH2NL	9.31e-06	0	0	0	2	0	0	0	0	0	0	1	0.0667	0.0687	0.88012
PCDHGB6	3.68e-05	0	0	0	3	0	0	3	7	0	0	1	0.0667	0.0296	0.879459
QRFPR	1.72e-05	0	0	0	6	1	0	1	2	3	5	1	0.0667	0.0566	0.8788
TMEM179B	9.14e-06	0	0	0	3	0	0	0	0	0	1	1	0.0669	0.0319	0.880775
CDS2	1.8e-05	0	0	0	2	0	0	0	0	0	0	1	0.067	0.0738	0.881431
HEATR5A	7.01e-05	0	0	0	2	0	0	6	4	29	20	1	0.067	0.0682	0.880772
HIST1H2AD	5.09e-06	0	0	0	1	0	0	2	1	4	1	1	0.067	0.17	0.880114
BAG4	1.81e-05	0	1	0	1	0	0	0	0	6	3	1	0.0671	0.0678	0.880769
FRMD4B	4.01e-05	0	0	0	0	0	0	5	4	37	20	1	0.0672697	0.477	0.882337
IGF2BP3	2.25e-05	0	0	0	0	0	0	1	0	1	0	1	0.0673	0.477	0.882077
PLEKHM3	2.98e-05	0	0	0	2	0	0	1	0	14	9	1	0.0673	0.0659	0.881419
GIGYF1	3.97e-05	0	0	0	0	0	0	4	3	14	5	1	0.0674	0.463	0.882072
MOGS	3.34e-05	0	0	0	2	0	0	2	1	12	8	1	0.0674	0.0672	0.881415
TARS	2.78e-05	0	0	0	2	0	0	1	1	16	17	1	0.0674	0.073	0.88076
MX2	2.76e-05	0	0	0	2	0	0	2	5	15	12	1	0.0675	0.0705	0.881412
NSD1	0.000104618	0	0	0	0	0	0	2	1	13	5	1	0.0675	0.53	0.880757
RELB	2.3e-05	0	0	0	0	0	0	1	0	1	0	1	0.0675	0.507	0.880104
ALOX5	2.66e-05	0	1	0	0	0	0	2	1	8	3	1	0.0676	0.165	0.880754
HMGCS1	2.04e-05	0	0	0	0	0	0	1	0	1	0	1	0.0676	0.463	0.880102
ROCK2	5.22e-05	0	1	0	2	0	0	1	1	3	5	1	0.0676	0.0285	0.87945
MALT1	3.22e-05	0	0	0	1	0	0	1	1	3	0	1	0.0677	0.171	0.8801
FAM71C	9.48e-06	0	0	0	6	1	0	1	1	1	1	1	0.0678	0.0539	0.880749
KIAA0196	4.57e-05	0	0	0	3	0	0	1	5	3	1	1	0.0678	0.0293	0.880098
GPAM	3.27e-05	0	0	0	3	0	0	1	0	2	5	1	0.0679	0.0272	0.880746
KLF7	1.2e-05	0	0	0	2	0	0	0	0	0	0	1	0.0679	0.0658	0.880096
RPL36AL	3.95e-06	0	0	0	2	0	0	0	0	0	0	1	0.0679	0.0692	0.879448
KLHDC4	1.99e-05	0	0	0	2	0	0	7	4	9	6	1	0.068	0.0693	0.880094
MESDC2	8.92e-06	0	1	0	0	0	0	3	0	3	2	1	0.068	0.163	0.879447
SLC6A13	2.44e-05	0	0	0	10	3	1	7	10	8	6	1	0.068	0.0718	0.8788
MSLNL	4.28e-05	0	0	0	18	7	0	3	4	3	2	1	0.0681	0.0646	0.879446
RPL3	1.55e-05	0	0	0	2	0	0	0	0	0	0	1	0.0681	0.0661	0.8788
EMCN	1.03e-05	0	0	0	2	0	0	0	1	6	2	1	0.0682	0.066	0.879445
C4orf45	7.22e-06	0	1	0	1	0	0	0	0	0	0	1	0.0683	0.0634	0.880089
HYAL3	1.69e-05	0	1	0	1	0	0	1	4	15	14	1	0.0683	0.0705	0.879444
NAP1L1	1.47e-05	0	0	0	2	0	0	0	0	0	0	1	0.0684	0.0651	0.880087
CRB2	5.22e-05	0	0	0	2	0	0	4	0	14	14	1	0.0685	0.0682	0.880729
WDR24	3.15e-05	0	0	0	0	0	0	0	0	2	0	1	0.0685	0.486	0.880085
BAIAP2L2	2.12e-05	0	1	0	0	0	0	4	1	6	3	1	0.0686	0.153	0.880726
RNF219	2.8e-05	0	1	0	1	0	0	3	1	11	8	1	0.0686	0.0667	0.880083
USP35	4.03e-05	0	0	0	2	0	0	7	6	10	8	1	0.0686	0.0735	0.879441
TMEM60	5.48e-06	0	0	0	2	0	0	0	0	0	0	1	0.0687	0.0685	0.880081
LMAN2	1.42e-05	0	0	0	1	0	0	2	0	6	3	1	0.0688	0.157	0.88072
ALDH3A1	1.77e-05	0	5	1	2	1	0	1	0	5	2	1	0.0689	0.124	0.881358
MAST4	0.000103028	0	0	0	2	0	0	12	8	21	18	1	0.0689	0.0681	0.880717
MTBP	3.52e-05	0	0	0	1	0	0	2	1	8	3	1	0.0689	0.149	0.880077
SAMD4B	2.77e-05	0	0	0	0	0	0	0	0	2	0	1	0.069	0.477	0.880715
CBL	3.61e-05	0	0	0	1	0	0	1	0	5	2	1	0.0691	0.165	0.881351
TRIM54	1.55e-05	0	1	0	0	0	0	3	1	3	1	1	0.0692	0.173	0.881986
KIAA1199	5.35e-05	0	1	0	1	0	0	4	2	15	12	1	0.0693	0.0747	0.882621
PNLIPRP2	1.83e-05	0	0	0	18	7	0	1	1	0	0	1	0.0694	0.0666	0.883254
XPOT	3.78e-05	0	0	0	1	0	0	0	0	4	1	1	0.0694	0.153	0.882615
LY75	6.71e-05	0	0	0	2	0	0	14	11	2	1	1	0.0695	0.0732	0.883248
MTUS1	4.89e-05	0	4	2	10	3	0	3	3	29	24	1	0.0695	0.0689	0.88261
LMTK2	5.92e-05	0	0	0	2	0	0	2	9	12	9	1	0.0696	0.0712	0.883242
OR1D2	1.29e-05	0	0	0	2	0	0	0	0	0	0	1	0.0699	0.0668	0.886409
CMYA5	0.000156393	0	4	1	4	4	0	9	9	78	52	1	0.0700935	0.402	0.888222
PKD1L2	9.77e-05	0	1	2	7	4	0	18	12	24	12	1	0.0701136	0.517	0.887836
LRP2	0.000182959	0	0	0	2	0	0	25	21	71	58	1	0.0702299	0.0798	0.888668
PRDX3	1.03e-05	0	0	0	0	0	0	1	2	18	7	1	0.0704	0.478	0.89018
GFPT1	2.64e-05	0	1	0	1	0	0	0	0	0	0	1	0.0705	0.0666	0.890804
PAH	1.8e-05	0	4	0	6	3	0	11	6	15	11	1	0.0705	0.0747	0.890164
AVPR1B	1.74e-05	0	1	0	1	0	0	8	1	6	13	1	0.0706	0.0674	0.890787
ITGAM	4.56e-05	0	1	0	1	0	0	7	4	9	12	1	0.0706	0.0701	0.890147
TEX261	8.13e-06	0	1	0	0	0	0	2	1	6	2	1	0.0707	0.167	0.890769
PCCB	2.21e-05	0	2	0	0	0	0	3	5	13	7	1	0.0708	0.0699	0.89139
OR1K1	1.33e-05	0	0	0	2	0	0	1	0	9	6	1	0.0709	0.0674	0.89201
OR1S2	1.36e-05	0	0	0	0	0	0	11	6	3	0	1	0.0709	0.509	0.891372
EEF1E1	6.79e-06	0	0	0	2	0	0	0	0	0	0	1	0.0711	0.0655	0.893248
GGT7	2.64e-05	0	0	0	0	0	0	7	3	3	1	1	0.0711	0.475	0.89261
THOC6	1.36e-05	0	1	0	0	0	0	2	0	4	2	1	0.0711	0.15	0.891973
ETV3L	1.44e-05	0	0	0	2	0	0	1	1	15	15	1	0.0712	0.0674	0.89259
SSX2IP	2.34e-05	0	0	0	2	0	0	2	1	4	2	1	0.0713	0.0688	0.893207
KAT2B	3.24e-05	0	0	0	2	0	0	0	0	15	10	1	0.0714	0.0673	0.893822
LPAR5	1.54e-05	0	0	0	2	0	0	0	0	0	0	1	0.0714	0.0683	0.893186
CFHR5	2.21e-05	0	0	0	12	4	0	8	2	26	15	1	0.0715	0.0716	0.893801
IQCJ-SCHIP1	2.16e-05	0	0	0	1	0	0	1	1	5	1	1	0.0715	0.167	0.893166
ACACB	9.68e-05	1	0	0	2	1	0	20	14	38	38	0.0132635	0.0715636	0.031	0.893325
C6orf168	1.6e-05	0	1	0	0	0	0	2	1	4	1	1	0.0716	0.161	0.893145
RBBP4	1.66e-05	0	0	0	2	0	0	0	0	0	0	1	0.0716	0.0679	0.892512
RSC1A1	2.44e-05	0	0	0	1	0	0	1	1	5	1	1	0.0716	0.156	0.891879
SPAG11A	4.35e-06	0	1	0	0	0	0	6	2	0	0	1	0.0716	0.184	0.891248
SCFD2	2.71e-05	0	0	0	2	0	0	3	0	11	10	1	0.0717	0.0686	0.891861
ETAA1	3.54e-05	0	0	0	3	0	0	2	0	1	4	1	0.0718	0.0341	0.892473
GPR97	2.23e-05	0	0	1	4	0	0	1	1	7	1	1	0.0718	0.152	0.891842
OR10J1	1.32e-05	0	0	0	2	0	0	6	8	9	10	1	0.0718	0.0633	0.891212
OR9K2	1.4e-05	0	1	0	7	2	0	2	3	5	3	1	0.0719	0.0698	0.891824
SMOC1	1.7e-05	0	0	0	1	0	0	3	1	5	2	1	0.0719	0.186	0.891195
C12orf45	7.05e-06	0	0	0	1	0	0	0	1	6	1	1	0.072	0.158	0.891805
C14orf80	1.67e-05	0	2	0	0	0	0	1	2	14	12	1	0.072	0.0703	0.891177
KIF4A	4.68e-05	0	0	0	0	0	0	0	0	2	0	1	0.072	0.491	0.89055
MICAL1	4.18e-05	0	2	0	8	3	0	8	17	13	8	1	0.072	0.0688	0.889924
VN1R2	1.62e-05	0	0	0	2	0	0	0	0	0	0	1	0.072	0.0686	0.889299
TIMM8B	3.79e-06	0	1	0	1	0	0	0	0	0	0	1	0.0722	0.0682	0.891143
PDE2A	3.74e-05	0	1	0	0	0	0	0	0	6	2	1	0.0724	0.166	0.892984
PPIP5K1	5.65e-05	0	1	0	1	0	0	0	0	0	0	1	0.0724	0.0691	0.892358
XIRP2	0.000134997	0	3	1	8	5	0	22	17	25	13	1	0.0724896	0.275	0.892837
DMRTB1	1.39e-05	0	0	0	0	0	0	1	0	13	6	1	0.0725	0.488	0.892339
SHF	1.66e-05	0	0	0	2	0	0	0	0	9	5	1	0.0725	0.0701	0.891714
IRGQ	2.43e-05	0	0	0	2	0	0	0	0	0	0	1	0.0726	0.0706	0.89232
ZZZ3	3.47e-05	0	0	0	1	0	0	2	1	4	1	1	0.0726	0.159	0.891696
PYGL	3.29e-05	0	1	0	1	0	0	2	5	43	30	1	0.0726637	0.0674	0.891856
AQP6	1.14e-05	0	0	0	0	0	0	2	0	17	9	1	0.0727	0.493	0.891678
SPINK7	3.43e-06	0	0	0	2	0	0	0	0	0	0	1	0.0728	0.0639	0.892282
C14orf38	2.95e-05	0	2	0	0	0	0	0	0	0	0	1	0.0729	0.0662	0.892885
MYOZ1	1.16e-05	0	0	0	1	0	0	2	2	6	1	1	0.0729	0.166	0.892264
ITSN1	6.61e-05	0	0	0	2	0	0	8	3	5	6	1	0.073	0.0681	0.892866
DDX53	2.4e-05	0	0	0	2	0	0	1	2	5	1	1	0.0731	0.0659	0.893467
DHRS7C	1.22e-05	0	0	0	1	0	0	5	2	3	1	1	0.0731	0.151	0.892846
PCDHB9	3.16e-05	0	0	0	1	0	0	6	2	0	0	1	0.0731	0.151	0.892226
POLRMT	4.86e-05	1	0	1	0	0	0	1	1	5	1	0.00668127	0.0731	0.17	0.891607
RPF1	1.34e-05	0	1	0	1	0	0	6	2	9	11	1	0.0731	0.0677	0.890989
SHC1	2.31e-05	0	0	0	1	0	0	1	0	7	3	1	0.0731	0.174	0.890371
ZDHHC19	1.29e-05	0	0	0	0	0	0	4	1	6	3	1	0.0734	0.494	0.893406
ZKSCAN3	2.05e-05	0	0	0	2	0	0	1	3	14	12	1	0.0737	0.0668	0.896437
PPP1R9A	5.22e-05	0	0	0	2	0	0	4	8	9	8	1	0.0738	0.0771	0.897032
HEATR7A	6.54e-05	0	1	0	2	0	0	1	2	2	3	1	0.0739	0.0351	0.897627
MYT1L	4.47e-05	0	0	0	1	0	0	2	0	4	2	1	0.0739	0.155	0.897007
PRR5-ARHGAP8	2.2e-05	0	0	0	2	0	0	0	0	13	10	1	0.0739	0.0731	0.896388
OR51D1	1.36e-05	0	0	0	2	0	0	1	6	9	13	1	0.074	0.0685	0.896982
NDUFB6	4.96e-06	0	0	0	1	0	0	1	0	7	3	1	0.0742	0.159	0.898786
CHPF	3.11e-05	0	0	0	1	0	0	2	0	6	3	1	0.0743	0.179	0.899378
ASPH	2.86e-05	0	0	0	2	0	0	6	6	4	13	1	0.0744	0.0685	0.899969
NCKIPSD	2.88e-05	0	0	0	2	0	0	3	0	7	6	1	0.0745	0.0646	0.900558
UBC	2.66e-05	0	0	0	2	0	0	0	0	0	0	1	0.0745	0.072	0.89994
CACNA1H	9.42e-05	0	0	0	2	0	0	13	12	17	21	1	0.0746	0.0763	0.900529
ATP9A	4.16e-05	0	1	0	0	0	0	1	0	3	1	1	0.0747	0.15	0.901117
ZBTB44	1.79e-05	0	0	0	0	0	0	3	0	1	1	1	0.0748	0.475	0.901704
FRAS1	0.000158942	0	1	0	4	2	0	29	16	102	86	1	0.0748196	0.258	0.901322
CYP2C9	1.95e-05	0	0	0	0	0	0	5	2	5	2	1	0.075	0.495	0.902877
FAM104A	8e-06	0	0	0	0	0	0	0	0	10	4	1	0.075	0.472	0.902259
CBLC	1.89e-05	0	0	0	8	2	0	2	2	3	4	1	0.0751	0.0676	0.902844
UPK3A	1.16e-05	0	6	1	2	2	0	2	0	2	0	1	0.0751	0.161	0.902227
ERN1	3.88e-05	0	1	0	1	0	0	6	3	6	5	1	0.0752	0.0651	0.902811
CREG2	1.15e-05	0	0	0	0	0	0	2	1	2	0	1	0.0757	0.484	0.908193
KIF23	3.66e-05	0	0	0	0	0	0	3	2	7	2	1	0.0759	0.48	0.909972
OR5AN1	1.29e-05	0	0	0	0	0	0	0	0	4	1	1	0.0759	0.478	0.909351
CTSZ	1.18e-05	0	0	0	0	0	0	1	1	7	2	1	0.076	0.484	0.909929
HOMER3	1.39e-05	0	0	0	0	0	0	0	0	12	5	1	0.076	0.524	0.90931
RPS27A	6e-06	0	0	0	0	0	0	4	1	0	0	1	0.076	0.493	0.908691
IL17RA	3.45e-05	0	0	0	2	0	0	5	9	31	19	1	0.0761	0.068	0.909268
NRG4	4.65e-06	0	0	0	0	0	0	2	0	2	1	1	0.0761	0.48	0.908651
HIST1H2BA	4.96e-06	0	0	0	0	0	0	0	0	4	1	1	0.0762	0.483	0.909227
TOMM20L	6e-06	0	1	0	4	1	0	0	0	1	0	1	0.0762	0.0941	0.90861
CAPNS1	1.04e-05	0	1	0	1	0	0	3	3	4	1	1	0.0764	0.0695	0.910377
TYMS	1.23e-05	0	0	0	0	0	0	1	0	3	1	1	0.0764	0.51	0.90976
KIF13B	7.07e-05	0	1	0	1	0	0	8	5	7	8	1	0.0765	0.0673	0.910334
C2orf51	7.22e-06	0	0	0	0	0	0	2	0	6	3	1	0.0767	0.492	0.912097
EIF4E1B	9.22e-06	0	0	0	0	0	0	0	1	8	2	1	0.0767	0.496	0.91148
SYN3	2.32e-05	0	0	0	2	0	0	3	4	9	14	1	0.0767	0.0712	0.910864
UCP2	1.25e-05	0	0	0	0	0	0	3	1	1	0	1	0.0767	0.489	0.910249
CNTNAP2	5.24e-05	0	0	0	0	0	0	11	2	8	7	1	0.077	0.471	0.913193
KCNMB1	7.61e-06	0	0	0	2	0	0	3	3	6	3	1	0.077	0.0719	0.912577
BAX	8.74e-06	0	0	0	0	0	0	2	1	2	0	1	0.0774	0.459	0.9167
ABCB11	5.17e-05	0	0	0	2	0	0	3	6	11	8	1	0.0776	0.0708	0.91845
MC5R	1.34e-05	0	0	0	0	0	0	1	0	3	1	1	0.0776	0.469	0.917831
MFAP5	6.96e-06	0	0	0	0	0	0	0	1	4	0	1	0.0776	0.482	0.917214
TRIM62	1.89e-05	0	0	0	0	0	0	1	2	7	1	1	0.0776	0.523	0.916598
CD9	9.09e-06	0	0	0	0	0	0	3	1	1	0	1	0.0778	0.498	0.918343
ARSG	2.08e-05	0	1	0	0	0	0	3	1	5	2	1	0.0779	0.161	0.918906
DPM1	1e-05	0	0	0	0	0	0	2	1	2	0	1	0.0779	0.502	0.91829
PODXL	2.21e-05	0	0	0	0	0	0	2	1	17	8	1	0.0779	0.473	0.917675
XKR4	2.61e-05	0	0	0	0	0	0	1	0	3	1	1	0.0779	0.511	0.91706
ABHD10	1.2e-05	0	0	0	0	0	0	1	0	3	1	1	0.078	0.505	0.917622
CHST10	1.41e-05	0	0	0	0	0	0	1	1	3	0	1	0.078	0.495	0.917009
HSPA5	2.52e-05	0	0	0	0	0	0	0	0	4	1	1	0.0781	0.463	0.917571
TEAD4	1.73e-05	0	0	0	0	0	0	3	2	9	3	1	0.0781	0.469	0.916958
GLG1	4.64e-05	0	0	0	1	0	0	1	1	5	1	1	0.0782	0.147	0.917519
CPXCR1	1.18e-05	0	0	0	0	0	0	0	0	8	3	1	0.0784	0.463	0.919252
LHX4	1.51e-05	0	0	0	0	0	0	0	0	4	1	1	0.0784	0.492	0.918639
FSTL4	3.32e-05	0	0	0	0	0	0	5	3	12	5	1	0.0785	0.495	0.919198
OR51L1	1.31e-05	0	0	0	2	0	0	4	2	7	8	1	0.0785	0.0694	0.918586
FABP6	6.7e-06	0	2	0	0	0	0	0	0	4	2	1	0.0786	0.0681	0.919144
GGNBP2	2.66e-05	0	0	0	2	0	0	2	0	2	2	1	0.0786	0.0677	0.918533
PLLP	7.48e-06	0	0	0	0	0	0	2	0	2	1	1	0.0787	0.481	0.91909
PDZD2	0.000110931	0	0	1	0	2	0	7	5	59	36	1	0.0787542	0.932	0.919113
NDOR1	2.47e-05	0	1	0	1	0	0	11	15	21	18	1	0.0789	0.0696	0.920203
S100A6	3.5e-06	0	0	0	0	0	0	1	0	3	1	1	0.0789	0.474	0.919593
CAP1	1.84e-05	0	0	0	3	0	0	0	1	2	5	1	0.0792	0.0298	0.922478
SESTD1	2.66e-05	0	0	0	0	0	0	2	1	2	0	1	0.0792	0.495	0.921867
STOX1	3.83e-05	0	0	0	0	0	0	1	1	11	4	1	0.0792	0.496	0.921257
TGM7	2.8e-05	0	0	0	1	0	0	4	4	19	5	1	0.0792	0.155	0.920648
C1orf172	1.6e-05	0	0	0	0	0	0	3	1	5	2	1	0.0793	0.49	0.921201
CYB561	1.02e-05	0	0	0	0	0	0	2	0	2	1	1	0.0795	0.498	0.922914
EAPP	1.08e-05	0	0	0	0	0	0	0	0	4	1	1	0.0796	0.479	0.923465
GPRC5A	1.47e-05	0	0	0	12	4	0	1	3	3	6	1	0.0796	0.0697	0.922856
C11orf40	8.61e-06	0	0	1	8	1	0	0	1	1	1	1	0.0797	0.0689	0.923406
MID1IP1	7.22e-06	0	0	0	0	0	0	0	0	4	1	1	0.0797	0.483	0.922798
C16orf42	1.21e-05	0	0	0	0	0	0	1	0	3	1	1	0.0798	0.451	0.923347
C6orf115	3.15e-06	0	0	0	0	0	0	1	1	3	0	1	0.0798	0.49	0.92274
BCAS1	2.21e-05	0	0	0	2	0	0	1	5	12	7	1	0.0799	0.0667	0.923289
LAMP3	1.66e-05	0	0	0	0	0	0	0	1	4	0	1	0.08	0.48	0.923837
SSTR4	1.59e-05	0	0	0	0	0	0	0	1	8	2	1	0.08	0.464	0.92323
C10orf58	8.83e-06	0	1	0	1	0	0	6	4	5	4	1	0.0801	0.0651	0.923778
CXorf27	4.52e-06	0	0	0	0	0	0	0	0	4	1	1	0.0801	0.496	0.923172
IL15	6.39e-06	0	0	0	0	0	0	4	0	0	1	1	0.0801	0.495	0.922567
ITM2B	1.05e-05	0	0	0	0	0	0	0	0	4	1	1	0.0801	0.498	0.921963
RSPH10B	6.68e-05	0	0	0	2	0	0	0	0	0	0	1	0.0801	0.0717	0.92136
MED20	8.35e-06	0	0	0	0	0	0	1	0	3	1	1	0.0802	0.481	0.921907
ETFDH	2.39e-05	0	1	0	1	0	0	1	0	3	2	1	0.0803	0.0685	0.922453
RNF26	1.75e-05	0	0	0	0	0	0	0	0	4	1	1	0.0803	0.505	0.92185
TNFRSF10D	1.51e-05	0	1	0	1	0	0	1	1	6	3	1	0.0803	0.0707	0.921249
NAT9	7.96e-06	0	0	0	0	0	0	1	0	3	1	1	0.0804	0.5	0.921794
SDHA	2.59e-05	0	1	0	1	0	1	2	2	1	1	1	0.0804	0.0705	0.921193
CASP2	1.79e-05	0	0	0	0	0	0	2	0	2	1	1	0.0805	0.494	0.921738
ZBTB48	2.68e-05	0	0	0	0	0	0	4	1	4	2	1	0.0805	0.478	0.921138
CYP19A1	1.98e-05	0	0	0	0	0	0	2	1	2	0	1	0.0806	0.512	0.921682
ITFG2	1.75e-05	0	0	0	0	0	0	2	2	6	1	1	0.0806	0.472	0.921083
NFXL1	3.52e-05	0	0	0	2	0	0	2	5	7	12	1	0.0807	0.0709	0.921627
RPS6KA1	2.94e-05	0	0	0	0	0	0	4	1	4	2	1	0.0807	0.466	0.921028
CBLL1	1.98e-05	0	0	0	0	0	0	2	0	2	1	1	0.0808	0.468	0.921571
HGF	2.84e-05	0	1	0	1	0	0	1	4	10	6	1	0.0809	0.0709	0.922113
RUVBL2	1.8e-05	0	0	0	0	0	0	1	1	3	0	1	0.0809	0.496	0.921515
TYW3	9.87e-06	0	0	0	0	0	0	0	1	4	0	1	0.0809	0.478	0.920919
MMP16	2.39e-05	0	0	0	0	0	0	0	0	4	1	1	0.081	0.506	0.92146
OR6B1	1.3e-05	0	0	0	2	0	0	3	2	6	4	1	0.0811	0.0711	0.922001
REN	1.62e-05	0	0	0	0	0	0	3	0	1	1	1	0.0811	0.49	0.921405
BTBD18	2.79e-05	0	0	0	0	0	0	3	0	5	3	1	0.0812	0.484	0.921945
GPRC5B	1.63e-05	0	0	0	2	0	0	4	4	7	6	1	0.0812	0.0666	0.92135
OR5B21	1.29e-05	0	0	0	0	0	0	2	0	2	1	1	0.0812	0.502	0.920756
PION	3.38e-05	0	0	0	2	0	0	6	10	4	6	1	0.0812	0.0753	0.920162
PRKCQ	2.74e-05	0	0	0	0	0	0	2	0	2	1	1	0.0812	0.481	0.919569
SEC22A	1.24e-05	0	0	0	0	0	0	4	1	2	1	1	0.0812	0.487	0.918977
MLL3	0.000192472	1	2	0	6	6	0	34	15	41	38	0.0261995	0.0812343	0.327	0.918774
EXT1	2.97e-05	0	0	0	0	0	0	1	0	3	1	1	0.0813	0.498	0.918925
BHLHE40	1.63e-05	0	1	0	1	0	0	2	1	2	1	1	0.0814	0.0687	0.919464
CD1E	1.55e-05	0	0	0	2	0	0	4	2	4	3	1	0.0814	0.069	0.918874
HTR1B	1.61e-05	0	0	0	0	0	0	1	0	3	1	1	0.0814	0.502	0.918284
MAP1A	0.000108439	0	1	0	0	0	0	12	12	33	19	1	0.0815787	0.17	0.919709
SLC38A2	2.06e-05	0	0	0	0	0	0	3	3	9	2	1	0.0816	0.474	0.91936
SULT1C3	1.18e-05	0	3	0	0	0	0	0	2	2	3	1	0.0817	0.0266	0.919897
TRAM1L1	1.48e-05	0	0	0	0	0	0	0	0	4	1	1	0.0817	0.517	0.919308
CCNB2	1.55e-05	0	0	0	0	0	0	2	1	6	2	1	0.0819	0.503	0.920969
FBXL2	1.68e-05	0	0	0	0	0	0	2	0	2	1	1	0.082	0.484	0.921504
KRT33A	1.58e-05	0	1	0	1	0	0	3	3	8	7	1	0.0821	0.0684	0.922038
GALR1	1.43e-05	0	0	0	0	0	0	1	1	3	0	1	0.0822	0.503	0.922572
TCN1	1.7e-05	0	2	0	0	0	0	2	6	8	10	1	0.0822	0.0711	0.921983
EPB49	1.6e-05	0	0	0	0	0	0	3	1	1	0	1	0.0824	0.498	0.923637
NOC4L	2.09e-05	0	0	0	0	0	0	3	3	5	0	1	0.0824	0.498	0.923048
GTPBP4	2.41e-05	0	0	0	0	0	0	2	0	2	1	1	0.0825	0.474	0.92358
PGBD4	2.3e-05	0	0	0	2	0	0	2	7	9	8	1	0.0825	0.0661	0.922992
TMEM86B	9.48e-06	0	0	0	0	0	0	0	0	4	1	1	0.0825	0.48	0.922405
TRMT1	2.6e-05	0	1	0	1	0	0	3	1	4	3	1	0.0825	0.0689	0.921818
OR52E6	1.32e-05	0	0	0	0	0	0	0	0	8	3	1	0.0826	0.485	0.922349
XPA	1.02e-05	0	0	0	2	0	0	0	0	2	1	1	0.0826	0.0679	0.921764
PIP5KL1	1.58e-05	0	0	0	0	0	0	3	0	1	1	1	0.0828	0.485	0.923409
ZNF184	2.89e-05	0	0	0	0	0	0	1	0	3	1	1	0.0828	0.483	0.922824
NARG2	3.82e-05	0	2	0	0	0	0	4	6	6	11	1	0.0829	0.0704	0.923353
TUBA3E	1.78e-05	0	1	0	1	0	0	7	12	2	3	1	0.0829	0.0658	0.922768
ANAPC1	7.74e-05	0	0	0	2	0	0	0	0	0	0	1	0.083	0.074	0.923296
ATRNL1	5.42e-05	0	1	0	1	0	0	2	3	9	7	1	0.083	0.0666	0.922712
MXRA7	7.74e-06	0	0	0	0	0	0	4	1	2	1	1	0.083	0.47	0.922129
PGF	6.7e-06	0	0	0	0	0	0	5	0	3	3	1	0.083	0.46	0.921546
TMEM61	8.48e-06	0	0	0	0	0	0	1	0	5	2	1	0.083	0.517	0.920965
ZNF792	2.47e-05	0	0	0	0	0	0	1	1	7	2	1	0.083	0.512	0.920384
FAHD1	9.79e-06	0	0	0	0	0	0	1	1	3	0	1	0.0831	0.449	0.920911
LCP1	2.41e-05	0	0	0	0	0	0	0	1	4	0	1	0.0831	0.498	0.920331
OR2G6	1.3e-05	0	0	0	7	2	0	2	0	1	1	1	0.0831	0.109	0.919752
DYNC1LI1	2.02e-05	0	0	0	0	0	0	3	2	5	1	1	0.0832	0.463	0.920279
TNFAIP2	2.54e-05	0	0	0	0	0	0	1	0	3	1	1	0.0832	0.499	0.9197
NFE2	1.49e-05	0	0	0	0	0	0	2	1	6	2	1	0.0833	0.514	0.920227
PREP	2.79e-05	0	0	0	0	0	0	1	0	3	1	1	0.0833	0.47	0.919649
SKAP1	1.37e-05	0	0	0	0	0	0	1	0	3	1	1	0.0833	0.469	0.919071
HSD17B8	1.02e-05	0	0	0	3	0	0	0	1	1	1	1	0.0835	0.0289	0.9207
KLC1	2.33e-05	0	0	0	0	0	0	1	1	3	0	1	0.0835	0.488	0.920123
PLCD3	3.13e-05	0	0	0	0	0	0	4	1	0	0	1	0.0835	0.486	0.919546
OR2A14	1.28e-05	0	0	0	0	0	0	1	1	3	0	1	0.0836	0.499	0.920071
TMEM99	1.09e-05	0	0	0	2	0	0	1	0	1	1	1	0.0836	0.0678	0.919495
ERAL1	1.74e-05	0	0	0	0	0	0	2	1	2	0	1	0.0837	0.494	0.92002
ALG14	8.74e-06	0	2	0	0	0	0	2	1	0	0	1	0.0838	0.0627	0.920543
GNGT1	2.75e-06	0	0	0	0	0	0	0	0	4	1	1	0.0838	0.469	0.919968
HSPA4	3.21e-05	0	0	0	2	0	0	0	2	11	12	1	0.0838	0.068	0.919394
IDO2	1.67e-05	0	1	0	1	0	0	3	3	4	1	1	0.0838	0.0674	0.91882
TEC	2.4e-05	0	0	0	0	0	0	2	0	2	1	1	0.0838	0.481	0.918247
GABRG2	2.07e-05	0	0	0	0	0	0	0	0	4	1	1	0.0839	0.502	0.91877
KEAP1	2.46e-05	0	0	0	2	0	0	2	0	9	11	1	0.0839	0.0687	0.918198
LRRC18	1.02e-05	0	0	0	0	0	0	2	1	4	1	1	0.0839	0.491	0.917627
PGAM2	9.74e-06	0	0	0	2	0	0	1	2	9	10	1	0.0839	0.0671	0.917056
GRK7	2.15e-05	0	0	0	0	0	0	1	1	3	0	1	0.084	0.48	0.917579
INO80B	1.39e-05	0	0	0	0	0	0	1	0	3	1	1	0.084	0.47	0.917009
LIPA	1.58e-05	0	0	0	0	0	0	3	1	1	0	1	0.0841	0.504	0.91753
SMARCA4	6.51e-05	0	0	0	0	0	0	2	2	6	1	1	0.0841	0.524	0.916961
ZNF831	6.59e-05	0	0	0	0	0	0	1	0	16	8	1	0.0842	0.495	0.917482
C2orf61	9.96e-06	0	0	0	0	0	0	1	0	3	1	1	0.0844	0.497	0.919092
DNAJC27	1.05e-05	0	0	0	0	0	0	2	0	4	2	1	0.0845	0.513	0.919611
BEND5	1.61e-05	0	0	0	0	0	0	1	0	3	1	1	0.0846	0.493	0.92013
NAGPA	2.04e-05	0	0	0	2	0	0	3	1	4	3	1	0.0846	0.0696	0.919561
ZC3H6	4.58e-05	0	0	0	2	0	0	1	3	7	16	1	0.0846	0.0707	0.918992
TMIGD2	1.1e-05	0	0	0	0	0	0	2	0	4	2	1	0.0847	0.49	0.91951
FAM46C	1.56e-05	0	0	0	0	0	0	1	0	3	1	1	0.0848	0.486	0.920028
HAAO	1.11e-05	0	0	0	0	0	0	0	0	4	1	1	0.0848	0.501	0.91946
CALCOCO2	1.7e-05	0	0	0	2	0	0	0	0	10	13	1	0.0851	0.0675	0.922144
CORO1B	1.91e-05	0	0	0	0	0	0	0	0	4	1	1	0.0851	0.483	0.921576
SURF6	1.34e-05	0	0	0	0	0	0	0	0	6	2	1	0.0851	0.498	0.921008
BEGAIN	2.34e-05	0	0	0	0	0	0	1	0	5	2	1	0.0852	0.474	0.921523
IDH1	1.6e-05	0	1	0	1	0	0	1	1	1	0	1	0.0852	0.0686	0.920956
PLXDC2	2.08e-05	0	0	0	0	0	0	0	0	4	1	1	0.0852	0.484	0.92039
TST	1.18e-05	0	0	0	0	0	0	0	0	4	1	1	0.0852	0.488	0.919825
SCML2	2.74e-05	0	0	0	0	0	0	0	0	6	2	1	0.0853	0.493	0.920339
DDX25	1.88e-05	0	0	0	0	0	0	0	0	6	2	1	0.0854	0.497	0.920853
KL	4.07e-05	0	0	0	1	0	0	6	5	15	4	1	0.0854	0.174	0.920288
NPTX2	1.68e-05	0	0	0	0	0	0	0	0	4	1	1	0.0854	0.466	0.919725
KBTBD5	2.45e-05	0	0	0	0	0	0	1	0	3	1	1	0.0855	0.498	0.920238
ARHGAP24	2.86e-05	0	1	0	1	0	0	3	6	8	6	1	0.0856	0.0697	0.92075
PCDHB16	3.07e-05	0	0	0	2	0	0	6	8	23	29	1	0.0856	0.0714	0.920187
ITGB3	3.11e-05	0	1	0	1	0	1	4	5	4	3	1	0.0857	0.0699	0.920699
CLP1	1.69e-05	0	0	0	0	0	0	2	0	4	2	1	0.0858	0.513	0.92121
SERPINE3	1.71e-05	0	0	0	0	0	0	0	1	4	0	1	0.0858	0.474	0.920648
ZNF764	1.63e-05	0	0	0	2	0	0	0	1	2	0	1	0.0859	0.0665	0.921158
WAPAL	4.55e-05	0	0	0	2	0	0	3	5	8	7	1	0.086	0.0736	0.921668
TTF1	3.41e-05	0	0	0	0	0	0	1	0	3	1	1	0.0861	0.486	0.922178
KIAA1045	1.56e-05	0	1	0	0	0	0	1	1	16	6	1	0.0862	0.168	0.922686
NMU	6.87e-06	0	0	0	0	0	0	1	0	3	1	1	0.0862	0.493	0.922125
CCDC114	2.59e-05	0	1	0	1	0	0	1	3	9	5	1	0.0863	0.0661	0.922633
HECW2	6.14e-05	0	0	0	0	0	0	1	3	16	5	1	0.0863	0.48	0.922072
NOLC1	2.64e-05	0	0	0	0	0	0	3	0	3	2	1	0.0863	0.498	0.921512
UGT2B15	4.19e-05	0	2	0	0	0	0	4	4	7	7	1	0.0863	0.0709	0.920953
KIAA0232	5.37e-05	1	1	0	0	1	0	2	5	9	8	0.0073798	0.0865	0.0718	0.922527
PGBD2	2.29e-05	0	0	0	0	0	0	1	1	12	5	1	0.0865	0.473	0.921967
STX16	1.27e-05	0	0	0	0	0	0	1	0	5	2	1	0.0866	0.474	0.922474
CLCN2	3.61e-05	0	0	0	2	0	0	4	2	4	3	1	0.0867	0.07	0.92298
COL11A1	6.96e-05	0	0	0	1	0	0	17	17	24	11	1	0.0868187	0.15	0.923683
GPHN	3.01e-05	0	0	0	0	0	0	0	0	4	1	1	0.0871	0.495	0.926116
IFNA14	7.48e-06	0	0	0	0	0	0	4	1	2	1	1	0.0871	0.529	0.925556
TMED4	9e-06	0	0	0	0	0	0	0	1	6	1	1	0.0871	0.501	0.924997
FICD	1.81e-05	0	0	0	0	0	0	4	0	4	3	1	0.0873	0.5	0.926561
HIST1H2BH	4.96e-06	0	0	0	2	0	0	0	1	2	0	1	0.0874	0.0648	0.927062
KLK13	1.11e-05	0	1	0	1	0	0	0	0	2	1	1	0.0874	0.0683	0.926503
WDR83	1.22e-05	0	0	0	2	0	0	1	0	1	1	1	0.0875	0.0658	0.927004
C12orf43	9.96e-06	0	0	0	2	0	0	0	0	11	12	1	0.0876	0.0658	0.927505
PHOSPHO2	9.48e-06	0	0	0	0	0	0	2	0	4	2	1	0.0877	0.489	0.928004
TMEM120A	1.39e-05	0	2	0	0	0	0	1	1	3	1	1	0.0877	0.0699	0.927446
GZMH	9.66e-06	0	0	0	0	0	0	5	2	1	0	1	0.0878	0.486	0.927945
PRSS41	1.27e-05	0	0	0	0	0	0	2	1	4	1	1	0.0879	0.459	0.928444
RNF114	9.05e-06	0	0	0	0	0	0	1	0	5	2	1	0.088	0.476	0.928942
ARHGEF1	3.63e-05	0	0	0	0	0	0	1	1	7	2	1	0.0881	0.497	0.929439
TMED5	9.05e-06	0	1	0	1	0	0	1	0	1	1	1	0.0881	0.067	0.928882
ARHGEF10L	5.06e-05	0	0	0	0	0	1	3	0	11	8	1	0.0883	0.508	0.930432
DIAPH2	4.23e-05	0	0	0	0	0	0	0	0	8	3	1	0.0883	0.482	0.929875
LECT2	6e-06	0	2	0	0	0	0	0	1	2	0	1	0.0884	0.0648	0.93037
ZNF862	4.57e-05	0	1	0	1	0	0	4	3	7	11	1	0.0884	0.0745	0.929814
ADD3	2.74e-05	0	0	0	2	0	0	2	4	8	6	1	0.0885	0.0669	0.930309
OLFM2	1.81e-05	0	0	0	0	0	0	3	2	3	0	1	0.0886	0.487	0.930803
AMT	1.57e-05	0	1	0	4	1	0	1	1	1	0	1	0.0887	0.0976	0.931297
SERPINB5	1.47e-05	0	0	0	0	0	0	0	0	6	2	1	0.0888	0.506	0.93179
IL7R	1.81e-05	0	1	0	3	1	0	3	0	10	4	1	0.089	0.155	0.933332
CHGB	2.49e-05	0	1	0	1	0	0	2	0	9	11	1	0.0891	0.0682	0.933823
NOL11	2.81e-05	0	1	0	1	0	0	3	2	7	6	1	0.0891	0.0688	0.933267
OPRL1	1.53e-05	0	0	0	0	0	1	2	4	10	3	1	0.0892	0.463	0.933758
BRD9	2.28e-05	0	0	0	0	0	0	4	1	2	1	1	0.0894	0.464	0.935294
HLTF	3.88e-05	0	0	0	2	0	0	1	0	9	10	1	0.0894	0.0718	0.934738
ARID5A	2.34e-05	0	0	0	0	0	0	3	0	3	2	1	0.0895	0.488	0.935227
UGT2B4	2.09e-05	0	0	0	0	0	0	7	3	6	3	1	0.0896	0.49	0.935716
RHBDL1	1.76e-05	0	0	0	0	0	0	2	1	4	1	1	0.0897	0.482	0.936204
THOC5	2.64e-05	0	0	0	0	0	0	2	1	4	1	1	0.0898	0.47	0.936691
CEP120	3.8e-05	0	2	0	0	0	0	3	7	7	5	1	0.0899	0.0666	0.937178
NELL2	3.41e-05	0	1	0	1	0	0	3	2	7	9	1	0.0899	0.0662	0.936623
LIPF	1.63e-05	0	0	0	2	0	0	2	3	7	7	1	0.09	0.0726	0.937109
MRPS28	7.22e-06	0	0	1	2	0	0	1	1	7	0	1	0.09	0.377	0.936554
ACOT13	5.35e-06	0	0	0	2	1	0	4	0	4	1	1	0.0904	0.359	0.94016
NGLY1	2.54e-05	0	0	1	5	0	0	0	1	2	0	1	0.0904	0.1018	0.939604
OR2C1	1.27e-05	0	0	0	2	0	0	6	8	3	2	1	0.0904	0.0658	0.939049
GHR	2.5e-05	0	0	0	2	0	0	3	2	7	8	1	0.0906	0.0677	0.94057
GLIPR1L1	9.27e-06	0	0	0	0	0	0	2	0	4	2	1	0.0906	0.479	0.940015
OR2A5	1.28e-05	0	1	0	2	0	0	0	0	1	3	1	0.0906	0.0342	0.939461
RG9MTD1	1.55e-05	0	1	0	1	0	0	1	0	1	1	1	0.0907	0.0698	0.939943
CES3	2.27e-05	0	2	0	3	1	0	10	2	12	8	1	0.0908	0.1008	0.940425
BICD2	3.28e-05	0	0	0	0	0	0	2	1	4	1	1	0.0909	0.486	0.940906
SIGLEC7	1.85e-05	0	1	0	1	0	0	3	6	7	5	1	0.0909	0.0656	0.940352
KCNQ2	3.46e-05	0	0	0	0	0	0	3	0	1	1	1	0.0912	0.48	0.942901
OR52B2	1.36e-05	0	0	0	1	0	0	1	1	17	7	1	0.0914	0.153	0.944413
OR5A2	1.34e-05	0	0	0	0	0	0	1	0	5	2	1	0.0914	0.488	0.943858
PRODH	2.35e-05	0	2	0	0	0	0	1	5	8	4	1	0.0914	0.0665	0.943304
TTC19	1.94e-05	0	0	0	2	0	0	1	2	6	3	1	0.0919	0.0689	0.947908
CCDC34	1.37e-05	0	0	0	2	0	0	1	5	7	10	1	0.0921	0.0667	0.949413
GALC	2.71e-05	0	0	0	2	0	0	2	0	8	12	1	0.0921	0.0711	0.948857
OR4A5	1.3e-05	0	2	0	1	0	0	0	2	2	2	1	0.0921	0.0303	0.948301
CCDC132	3.73e-05	0	0	0	2	0	0	2	2	8	7	1	0.0924	0.0686	0.950833
EBF2	2.28e-05	0	0	0	0	0	0	2	1	4	1	1	0.0925	0.498	0.951305
SV2B	2.71e-05	0	0	0	0	0	1	1	2	4	1	1	0.0928	0.532	0.953832
BMP6	2.03e-05	0	0	0	0	0	0	1	1	5	1	1	0.0929	0.502	0.954302
SAMD11	2.71e-05	0	1	0	1	0	0	0	0	9	8	1	0.093	0.0673	0.954771
BAG1	1.31e-05	0	0	0	0	0	0	1	1	5	1	1	0.0931	0.494	0.95524
AMDHD1	1.65e-05	0	2	0	0	0	0	1	1	9	10	1	0.0932	0.0715	0.955708
SNX21	1.49e-05	0	0	0	2	0	0	1	2	7	12	1	0.0933	0.0671	0.956175
IPO13	3.86e-05	0	0	0	0	0	0	1	0	5	2	1	0.0935	0.507	0.957667
BAHD1	3.12e-05	0	0	0	0	0	0	2	0	11	6	1	0.0936	0.497	0.958133
MYH14	7.74e-05	0	0	0	2	0	0	13	2	27	25	1	0.0937	0.0726	0.958598
STK10	3.68e-05	0	0	0	2	0	0	4	1	5	9	1	0.0938	0.0682	0.959063
SCMH1	2.64e-05	0	0	0	1	0	0	0	1	22	9	1	0.094	0.163	0.960549
OR4Q3	1.3e-05	0	0	0	2	0	0	5	3	0	0	1	0.0941	0.0678	0.961012
RIOK3	1.99e-05	0	0	0	1	0	0	8	4	16	7	1	0.0941	0.16	0.960454
RGSL1	4.22e-05	0	2	0	0	0	0	4	4	6	5	1	0.0945	0.0745	0.963977
CADPS	5.25e-05	0	0	1	5	0	0	8	4	10	5	1	0.0947	0.098	0.965457
STON1-GTF2A1L	4.66e-05	0	0	0	5	1	0	4	4	18	19	1	0.0951	0.1003	0.968973
FAM120A	4.42e-05	0	0	0	0	0	0	2	1	4	1	1	0.0956	0.475	0.973503
TAX1BP1	3e-05	0	0	0	2	0	0	5	4	5	4	1	0.096	0.0666	0.97701
SLC12A6	4.57e-05	0	0	0	0	0	0	2	2	4	0	1	0.0962	0.501	0.978479
DDX51	2.6e-05	0	2	1	3	0	0	4	1	4	3	1	0.0963	0.103	0.978929
ZBED1	2.73e-05	0	0	0	0	0	0	2	0	4	2	1	0.0963	0.466	0.978363
TMEM199	8.18e-06	0	1	0	1	0	0	0	0	5	3	1	0.0966	0.0683	0.980844
EAF2	1e-05	0	0	0	1	0	0	1	0	8	4	1	0.0967	0.148	0.981293
PKN1	3.72e-05	0	2	0	0	0	0	3	2	6	7	1	0.0967	0.0664	0.980727
PNPLA7	5.28e-05	0	1	1	14	5	1	5	7	17	12	1	0.0968	0.0946	0.981175
HCLS1	1.83e-05	0	0	0	2	0	0	4	5	5	5	1	0.0971	0.0692	0.983648
MCAM	2.51e-05	0	0	0	2	0	1	3	0	2	5	1	0.0974	0.0686	0.986119
OBP2A	6.53e-06	0	0	1	0	0	0	5	0	5	1	1	0.0974	0.781	0.985551
OR2D2	1.27e-05	0	0	0	5	1	0	2	1	6	3	1	0.0974	0.103	0.984984
SLC5A9	2.82e-05	0	2	0	5	2	0	13	3	24	12	1	0.0981	0.106	0.991493
CRB1	5.58e-05	0	1	1	4	0	0	5	6	4	14	1	0.0984	0.0968	0.993953
CSDE1	3.16e-05	1	0	1	1	0	0	2	1	3	2	0.00434929	0.0985	0.0704	0.994392
DGUOK	1.1e-05	0	0	0	2	0	0	2	2	4	2	1	0.0987	0.0698	0.995839
ATPBD4	1.04e-05	0	1	0	0	0	0	8	8	10	0	1	0.0988	0.151	0.996276
TRRAP	0.000151521	0	0	0	2	0	1	1	2	8	13	1	0.0988	0.0789	0.995705
LACE1	1.87e-05	0	1	0	1	0	0	4	2	4	10	1	0.0989	0.0705	0.996141
CLEC12B	1.08e-05	0	0	0	3	0	0	0	1	0	1	1	0.0991	0.0302	0.997584
LIMCH1	4.15e-05	0	5	1	0	0	0	13	18	15	15	1	0.0996	0.098	1.00204
MRPS35	1.24e-05	0	0	0	2	0	0	2	2	3	1	1	0.0998	0.0628	1.00348
CDH10	3.09e-05	0	0	0	2	0	0	2	0	3	3	1	0.1004	0.0667	1.00894
PER1	5.2e-05	0	0	0	5	1	0	8	7	18	8	1	0.1005	0.1021	1.00936
EDC4	5.56e-05	0	0	0	2	0	0	2	6	5	7	1	0.1007	0.073	1.0108
ALG1L	8.27e-06	0	1	0	0	0	0	0	0	1	0	1	0.101	0.161	1.01323
ATP2A2	4.12e-05	0	0	0	1	0	0	0	0	3	1	1	0.101	0.163	1.01265
C8orf45	2.7e-05	0	0	0	2	0	0	2	1	4	3	1	0.101	0.0704	1.01207
FUCA1	1.84e-05	0	0	0	1	0	0	3	2	10	4	1	0.101	0.157	1.0115
GPS1	2.09e-05	0	0	0	1	0	1	2	2	0	0	1	0.101	0.139	1.01092
IQCF5	5.83e-06	0	1	0	0	0	0	1	0	0	0	1	0.101	0.181	1.01034
LMAN2L	1.41e-05	0	0	0	1	0	0	1	0	2	1	1	0.101	0.181	1.00977
NAT2	1.15e-05	0	0	0	1	0	0	2	0	1	1	1	0.101	0.177	1.0092
OR10A2	1.27e-05	0	0	0	1	0	0	1	0	2	1	1	0.101	0.189	1.00862
PCDH7	4.89e-05	0	0	0	0	0	0	2	0	4	2	1	0.101	0.486	1.00805
PDE5A	3.41e-05	0	3	1	8	3	0	2	0	7	6	1	0.101	0.111	1.00748
TCF25	2.64e-05	0	1	0	1	0	0	3	6	6	7	1	0.101	0.0669	1.00691
VPS26B	1.3e-05	0	0	0	1	0	0	0	0	1	0	1	0.101	0.164	1.00634
HAUS8	1.57e-05	0	0	0	1	0	0	2	2	7	2	1	0.1012	0.17	1.00776
C2orf62	1.54e-05	0	1	0	0	0	0	2	0	12	6	1	0.1013	0.162	1.00818
RIOK2	2.11e-05	0	0	0	0	0	0	3	1	8	4	1	0.1013	0.456	1.00761
C14orf28	1.23e-05	0	0	0	2	0	0	2	1	4	3	1	0.1015	0.0701	1.00903
CWC22	3.45e-05	0	0	0	1	0	0	2	0	5	3	1	0.1015	0.175	1.00846
ABT1	1.06e-05	0	0	0	1	0	0	0	0	5	2	1	0.102	0.178	1.01285
ARPC4-TTLL3	2.47e-05	0	0	0	1	0	0	2	1	1	0	1	0.102	0.163	1.01228
AS3MT	1.44e-05	0	1	0	0	0	0	0	0	1	0	1	0.102	0.172	1.01171
C2orf81	2.34e-05	0	1	0	0	0	0	1	0	0	0	1	0.102	0.16	1.01114
C6orf25	9.83e-06	0	0	0	1	0	0	1	0	0	0	1	0.102	0.176	1.01057
DKK2	1.01e-05	0	0	0	0	0	0	3	0	1	1	1	0.102	0.494	1.01
DOK6	1.28e-05	0	0	0	0	0	0	6	2	7	4	1	0.102	0.479	1.00943
FAM113B	1.76e-05	0	0	0	0	0	0	0	0	4	1	1	0.102	0.494	1.00886
HEATR2	3.43e-05	0	1	0	1	0	0	4	3	6	12	1	0.102	0.0676	1.0083
IDUA	2.64e-05	0	0	0	1	0	0	1	0	2	1	1	0.102	0.172	1.00773
NAF1	1.97e-05	0	1	0	1	0	0	0	0	6	5	1	0.102	0.0653	1.00716
NCBP2	5.92e-06	0	1	0	0	0	0	0	0	1	0	1	0.102	0.145	1.0066
NMNAT1	1.07e-05	0	0	0	1	0	0	0	0	1	0	1	0.102	0.139	1.00603
PRM3	3.84e-06	0	0	0	1	0	0	0	0	1	0	1	0.102	0.152	1.00547
RHPN1	2.65e-05	0	1	0	1	0	0	4	2	4	4	1	0.102	0.0671	1.00491
SCARF2	3.46e-05	0	0	0	0	0	0	0	0	4	1	1	0.102	0.477	1.00434
TMTC1	3.49e-05	0	0	0	5	1	0	2	1	4	3	1	0.102	0.105	1.00378
ZNF18	2.12e-05	0	0	0	4	1	0	2	1	5	1	1	0.102	0.151	1.00322
ZSCAN5B	1.93e-05	0	0	0	1	0	0	6	4	3	0	1	0.102	0.155	1.00266
SLC22A12	2.24e-05	0	1	0	0	0	0	3	1	6	3	1	0.1022	0.163	1.00406
ABCG5	2.61e-05	0	0	0	2	0	0	2	8	5	7	1	0.103	0.0694	1.01136
ARHGEF15	3.43e-05	0	0	0	2	0	0	3	4	6	7	1	0.103	0.0716	1.01079
B3GAT1	1.33e-05	0	0	0	1	0	0	1	0	0	0	1	0.103	0.166	1.01023
C1orf52	6.83e-06	0	0	0	1	0	0	0	0	1	0	1	0.103	0.166	1.00966
CBFA2T2	2.38e-05	0	0	0	0	0	0	3	2	5	1	1	0.103	0.498	1.0091
CD36	1.86e-05	0	3	1	8	3	0	6	7	14	10	1	0.103	0.1023	1.00854
FBXW11	2.13e-05	0	1	0	0	0	0	1	0	0	0	1	0.103	0.166	1.00798
FCF1	7.61e-06	0	1	0	0	0	0	1	0	0	0	1	0.103	0.155	1.00742
FPGT-TNNI3K	3.69e-05	0	1	0	1	0	0	6	8	4	4	1	0.103	0.0695	1.00686
GALNS	2.08e-05	0	0	0	0	0	0	1	0	5	2	1	0.103	0.494	1.0063
GRIK3	3.67e-05	0	0	0	2	0	0	3	2	3	6	1	0.103	0.0732	1.00574
HDDC3	5.35e-06	0	0	0	1	0	0	1	0	0	0	1	0.103	0.178	1.00518
KCNB2	3.56e-05	0	0	0	1	0	0	1	1	4	1	1	0.103	0.178	1.00462
KIAA1211	4.65e-05	0	2	1	3	0	0	1	0	6	11	1	0.103	0.106	1.00406
MFNG	1.31e-05	0	0	0	2	0	0	1	4	4	11	1	0.103	0.0719	1.00351
NSUN3	1.33e-05	0	2	0	0	0	0	3	1	2	2	1	0.103	0.0665	1.00295
OR51A4	1.31e-05	0	0	0	0	0	0	6	2	0	0	1	0.103	0.479	1.0024
RGPD4	6.77e-05	0	1	0	0	0	0	7	3	0	0	1	0.103	0.165	1.00184
RPP40	1.44e-05	0	0	0	1	0	0	1	2	6	1	1	0.103	0.164	1.00129
SELL	1.49e-05	0	1	0	0	0	0	1	0	0	0	1	0.103	0.163	1.00073
TTYH1	1.87e-05	0	1	0	0	0	0	6	3	11	5	1	0.103	0.174	1.00018
MUC5B	0.000234964	0	0	0	3	4	0	16	8	36	24	1	0.103007	0.733	0.999694
ATP6V1E2	8.57e-06	0	1	0	1	0	0	3	2	5	6	1	0.1032	0.0634	1.00102
OR4F6	1.31e-05	0	0	0	1	0	0	1	0	0	0	1	0.1036	0.168	1.00434
TMEM14E	5.09e-06	0	1	0	0	0	0	0	0	1	0	1	0.1036	0.176	1.00379
CNGA3	2.71e-05	0	2	1	3	0	0	2	4	10	8	1	0.1037	0.1035	1.0042
PPAPDC1B	1.07e-05	0	0	0	1	0	0	4	3	3	0	1	0.1037	0.186	1.00365
MIIP	1.56e-05	0	0	0	2	0	0	2	2	4	2	1	0.1039	0.0686	1.00503
COL10A1	2.64e-05	0	0	0	4	1	0	2	1	4	1	1	0.104	0.146	1.00545
HMBS	1.41e-05	0	0	0	0	0	0	3	0	3	2	1	0.104	0.497	1.00489
LIMD2	5.05e-06	0	0	0	1	0	0	1	0	0	0	1	0.104	0.147	1.00434
LPIN1	3.48e-05	0	0	0	2	0	0	0	8	6	4	1	0.104	0.0728	1.00379
LYSMD4	1.17e-05	0	0	0	0	0	0	1	1	8	3	1	0.104	0.477	1.00324
PCDHGA7	3.68e-05	0	0	0	2	0	0	5	7	0	0	1	0.104	0.0724	1.00269
PSG9	1.71e-05	0	2	0	5	2	0	1	8	5	2	1	0.104	0.1089	1.00214
RHOQ	7.96e-06	0	0	0	1	0	0	1	0	0	0	1	0.104	0.17	1.00159
STARD3	1.81e-05	0	0	0	1	0	0	2	0	7	4	1	0.104	0.155	1.00104
TBXAS1	2.33e-05	0	0	0	2	0	0	5	7	6	6	1	0.104	0.0663	1.00049
TMEM18	5.61e-06	0	0	0	1	0	0	0	0	1	0	1	0.104	0.137	0.999947
ZNF574	3.61e-05	0	0	0	0	0	0	4	1	2	1	1	0.104	0.475	0.999401
WWP1	3.57e-05	0	0	0	1	0	0	3	1	6	3	1	0.1041	0.169	0.999815
YAF2	7.79e-06	0	0	0	1	0	0	1	0	0	0	1	0.1041	0.168	0.999269
B3GNT1	1.65e-05	0	2	0	0	0	0	1	0	2	2	1	0.1044	0.0678	1.0016
WDR69	1.62e-05	0	0	0	2	0	0	1	4	6	6	1	0.1044	0.0695	1.00106
EYS	0.000124356	0	3	0	4	2	0	7	4	6	11	1	0.1045	0.126	1.00147
APITD1	5.13e-06	0	1	0	0	0	0	1	0	0	0	1	0.1046	0.179	1.00188
LEAP2	3.06e-06	0	1	0	0	0	0	0	0	1	0	1	0.1046	0.169	1.00133
NLRP14	4.26e-05	0	1	2	6	0	0	2	4	17	24	1	0.1046	0.1037	1.00079
C1orf216	9.05e-06	0	0	0	1	0	0	0	0	1	0	1	0.105	0.152	1.00407
CCL14	4.39e-06	0	0	0	1	0	0	1	0	2	1	1	0.105	0.156	1.00352
CTTNBP2	6.49e-05	1	1	0	3	2	0	7	10	16	16	0.0089121	0.105	0.0997	1.00298
MDH2	1.35e-05	0	0	0	1	0	0	2	1	1	0	1	0.105	0.15	1.00243
OPA3	7.09e-06	0	0	0	1	0	0	0	0	1	0	1	0.105	0.162	1.00189
OR5M8	1.28e-05	0	1	0	0	0	0	1	1	4	1	1	0.105	0.173	1.00135
RHEBL1	7.13e-06	0	0	0	1	0	0	0	0	1	0	1	0.105	0.148	1.0008
RNMT	1.81e-05	0	0	0	1	0	0	1	0	2	1	1	0.105	0.175	1.00026
SEC14L3	1.57e-05	0	2	0	1	0	0	0	3	1	0	1	0.105	0.0328	0.999718
VARS	5.01e-05	0	0	0	0	0	0	0	0	10	4	1	0.105	0.506	0.999177
ZC3H12B	3.28e-05	0	0	0	1	0	1	0	0	0	1	1	0.105	0.156	0.998636
ZDHHC18	1.59e-05	0	0	0	0	0	0	3	2	3	0	1	0.105	0.478	0.998096
SACS	0.000179404	0	0	0	3	0	0	13	11	57	54	1	0.105017	0.0352	0.997721
TAS2R19	1.22e-05	0	0	0	1	0	0	0	0	1	0	1	0.1051	0.152	0.997967
C15orf58	1.55e-05	0	0	0	0	0	0	3	1	6	3	1	0.1059	0.474	1.00502
AFF3	4.88e-05	0	0	0	0	0	0	3	4	11	3	1	0.106	0.491	1.00543
APPL1	2.73e-05	0	0	0	2	0	0	3	6	5	6	1	0.106	0.07	1.00488
CCDC75	9.48e-06	0	0	0	1	0	0	1	0	0	0	1	0.106	0.155	1.00434
DHODH	1.53e-05	0	0	0	2	0	0	3	2	6	8	1	0.106	0.0674	1.0038
DUSP28	7.05e-06	0	0	0	1	0	0	0	0	1	0	1	0.106	0.167	1.00326
FAM55D	2.14e-05	0	0	0	1	0	0	2	3	5	0	1	0.106	0.165	1.00272
GLUD1	2.18e-05	0	0	0	1	0	0	0	0	1	0	1	0.106	0.177	1.00218
IL1A	1.07e-05	0	0	0	0	0	0	2	3	7	1	1	0.106	0.497	1.00164
INPPL1	4.98e-05	0	0	0	2	0	0	3	0	5	8	1	0.106	0.0652	1.0011
LHFPL4	1.02e-05	0	0	0	1	0	0	0	0	1	0	1	0.106	0.145	1.00057
LYRM4	5.18e-06	0	0	0	0	0	0	0	0	1	0	1	0.106	0.446	1.00003
NHLH1	5.26e-06	0	0	0	0	0	0	0	0	1	0	1	0.106	0.505	0.999494
OR5A1	1.31e-05	0	0	0	1	0	0	0	0	1	0	1	0.106	0.149	0.998958
PHB2	1.17e-05	0	0	0	2	0	0	0	0	1	1	1	0.106	0.0709	0.998422
PSMB4	1.05e-05	0	0	0	0	0	0	0	0	1	0	1	0.106	0.508	0.997888
RPE	8.92e-06	0	1	0	0	0	0	2	1	1	0	1	0.106	0.168	0.997353
RPN2	2.55e-05	0	0	0	1	0	0	1	0	6	3	1	0.106	0.145	0.99682
TAS2R38	1.37e-05	0	0	0	0	0	0	0	0	1	0	1	0.106	0.477	0.996287
TAS2R40	1.33e-05	0	0	0	2	0	0	3	5	4	2	1	0.106	0.0666	0.995754
VSX1	1.43e-05	0	0	0	2	0	0	2	1	1	1	1	0.106	0.0667	0.995222
ZNF48	2.44e-05	0	0	0	1	0	0	6	3	8	3	1	0.106	0.147	0.994691
ZNF565	1.93e-05	0	0	0	1	0	0	1	0	0	0	1	0.106	0.149	0.99416
EIF2AK3	4.35e-05	0	0	0	5	1	0	3	3	5	8	1	0.1061	0.102	0.994567
GPR115	2.76e-05	0	1	0	1	0	0	3	8	3	4	1	0.1061	0.0735	0.994037
TSPEAR	2.68e-05	0	3	1	4	1	0	3	1	17	11	1	0.1063	0.1072	0.99538
SPARCL1	2.52e-05	0	0	0	0	0	0	3	1	6	3	1	0.1069	0.481	1.00047
ALDH6A1	2.11e-05	0	0	0	2	0	0	1	2	6	8	1	0.107	0.0685	1.00087
AMFR	2.58e-05	0	2	0	0	0	0	2	0	2	3	1	0.107	0.0713	1.00034
AMMECR1	1.33e-05	0	0	0	1	0	0	0	0	1	0	1	0.107	0.164	0.999804
CCDC60	2.13e-05	0	0	0	11	4	0	4	2	13	6	1	0.107	0.113	0.999273
CRNN	1.84e-05	0	0	0	1	0	0	1	1	11	4	1	0.107	0.162	0.998742
DNAJC11	2.16e-05	0	0	0	0	0	0	6	4	6	2	1	0.107	0.505	0.998212
KCNK2	1.68e-05	0	1	0	0	0	0	1	0	0	0	1	0.107	0.178	0.997683
LRRN4CL	9.61e-06	0	0	0	1	0	0	0	0	1	0	1	0.107	0.149	0.997154
MATN1	1.95e-05	0	0	0	2	0	0	2	1	3	7	1	0.107	0.0684	0.996625
PFDN1	4.52e-06	0	0	0	0	0	0	0	0	1	0	1	0.107	0.447	0.996097
SCARF1	3.31e-05	0	0	0	2	0	0	0	3	5	11	1	0.107	0.0686	0.99557
SLC25A46	1.66e-05	0	0	0	0	0	0	1	0	8	4	1	0.107	0.487	0.995043
TNFAIP8L2	7.35e-06	0	0	0	1	0	0	0	0	1	0	1	0.107	0.156	0.994517
TMEM154	7.13e-06	0	0	0	0	0	0	2	2	7	2	1	0.1071	0.5	0.994921
CRELD1	1.65e-05	0	2	0	3	1	0	3	3	4	3	1	0.1072	0.0979	0.995323
XDH	5.23e-05	0	3	0	3	1	0	12	15	34	26	1	0.107346	0.0522	0.996154
ECE1	3.04e-05	0	0	0	0	0	0	3	1	8	4	1	0.1074	0.511	0.996128
RG9MTD3	1.2e-05	0	0	0	1	0	0	0	0	1	0	1	0.1076	0.163	0.997457
C7orf41	5.18e-06	0	0	0	1	0	0	0	0	1	0	1	0.1077	0.173	0.997857
EID1	7.09e-06	0	0	0	1	0	0	0	0	1	0	1	0.1079	0.15	0.999184
ACOT7	1.48e-05	0	0	0	0	0	0	1	0	0	0	1	0.108	0.491	0.999583
APLF	1.95e-05	0	2	0	3	1	0	4	2	5	7	1	0.108	0.098	0.999057
ATP8A1	4.57e-05	0	0	0	2	0	0	6	3	0	1	1	0.108	0.0697	0.998531
C3orf14	4.96e-06	0	0	0	1	0	0	0	0	1	0	1	0.108	0.168	0.998006
C8B	2.29e-05	0	2	1	5	1	0	6	2	6	5	1	0.108	0.104	0.997482
DSC2	3.5e-05	0	0	0	20	9	0	3	0	7	6	1	0.108	0.105	0.996958
DYDC2	6.79e-06	0	0	0	1	0	0	0	0	1	0	1	0.108	0.195	0.996435
FAM162B	6.35e-06	0	0	0	1	0	0	1	0	0	0	1	0.108	0.16	0.995912
FAM71E2	3.7e-05	0	2	0	0	0	0	1	4	6	2	1	0.108	0.0662	0.99539
LPL	1.85e-05	0	0	0	0	0	0	4	2	5	2	1	0.108	0.5	0.994868
MAN2A2	4.63e-05	0	3	0	2	1	0	4	2	2	5	1	0.108	0.103	0.994347
PRAMEF12	1.94e-05	0	0	0	2	0	0	3	3	2	2	1	0.108	0.0686	0.993826
S100A4	3.91e-06	0	0	0	1	0	0	0	0	1	0	1	0.108	0.176	0.993306
SNTG1	2.04e-05	0	1	0	0	0	1	9	5	7	5	1	0.108	0.156	0.992787
SYTL2	4.88e-05	0	1	0	8	3	0	6	4	7	3	1	0.108	0.106	0.992268
TRUB1	1.34e-05	0	1	0	0	0	0	0	0	1	0	1	0.108	0.165	0.991749
ZNF468	2.02e-05	0	0	0	1	0	0	0	0	1	0	1	0.108	0.179	0.991231
HIST1H2BD	4.92e-06	0	1	0	0	0	0	0	0	1	0	1	0.1081	0.15	0.991631
PLA2G2E	5.74e-06	0	1	0	0	0	0	0	0	1	0	1	0.1085	0.156	0.994781
DNAJC12	7.48e-06	0	0	0	1	0	0	1	0	0	0	1	0.1086	0.151	0.995179
BIRC6	0.000192011	0	0	0	2	0	1	14	16	25	29	1	0.108901	0.0795	0.997413
CACNA1S	7.47e-05	0	1	1	4	0	1	10	15	15	14	1	0.109	0.111	0.997804
HEYL	1.34e-05	0	0	0	0	0	0	3	3	6	1	1	0.109	0.5	0.997285
HOXA5	1.06e-05	0	0	0	0	0	0	0	0	1	0	1	0.109	0.479	0.996766
KCNJ13	1.46e-05	0	1	0	0	0	0	1	0	0	0	1	0.109	0.162	0.996248
KIAA0247	1.2e-05	0	0	0	0	0	0	7	0	4	5	1	0.109	0.512	0.99573
MED31	5.18e-06	0	0	0	0	0	0	0	0	1	0	1	0.109	0.503	0.995212
MIXL1	9.53e-06	0	0	0	1	0	0	0	0	1	0	1	0.109	0.174	0.994696
MS4A6E	5.96e-06	0	0	0	1	0	0	0	0	1	0	1	0.109	0.161	0.99418
PAK4	2.34e-05	0	0	0	1	0	0	2	1	3	1	1	0.109	0.172	0.993664
RAMP1	5.96e-06	0	0	0	1	0	0	0	0	1	0	1	0.109	0.148	0.993149
RBFA	1.32e-05	0	1	0	0	0	0	6	3	10	5	1	0.109	0.151	0.992634
SLC35A5	1.72e-05	0	0	0	0	0	0	5	5	9	2	1	0.109	0.485	0.99212
TEX101	1.07e-05	0	0	0	1	0	0	0	0	1	0	1	0.109	0.169	0.991607
TRIM72	1.88e-05	0	0	0	1	0	0	0	0	5	2	1	0.109	0.151	0.991094
ZDBF2	9.1e-05	0	1	0	4	1	0	0	0	13	7	1	0.109	0.108	0.990581
ASCC1	1.55e-05	0	0	0	1	0	0	2	1	3	1	1	0.1094	0.193	0.993703
UTP20	0.00010889	0	0	0	5	7	1	10	11	50	31	1	0.109462	0.834	0.993749
TAPBP	2.05e-05	0	0	0	0	0	0	1	0	13	7	1	0.1098	0.459	0.996306
AKT2	1.9e-05	0	0	0	1	0	0	0	0	5	2	1	0.11	0.178	0.997606
C19orf6	2.53e-05	0	0	0	0	0	0	1	0	3	1	1	0.11	0.478	0.997091
CALCR	2.04e-05	0	0	0	2	0	0	0	2	4	1	1	0.11	0.0656	0.996577
CCDC64B	1.95e-05	0	0	0	1	0	0	2	1	1	0	1	0.11	0.167	0.996064
CCT4	2.1e-05	0	0	0	2	0	0	1	1	2	1	1	0.11	0.0667	0.995551
CTSC	1.84e-05	0	1	0	1	0	0	1	1	5	3	1	0.11	0.0672	0.995039
DCAF15	2.4e-05	0	0	0	1	0	0	2	1	1	0	1	0.11	0.171	0.994527
DDX3X	2.54e-05	0	0	0	1	0	0	0	0	1	0	1	0.11	0.179	0.994015
FBXO3	1.84e-05	0	0	0	1	0	0	0	0	5	2	1	0.11	0.177	0.993505
H3F3C	5.26e-06	0	0	0	0	0	0	1	0	0	0	1	0.11	0.485	0.992994
OVOL1	1.06e-05	0	0	0	0	0	0	0	0	1	0	1	0.11	0.477	0.992485
POU5F1B	1.41e-05	0	0	0	1	0	0	1	0	0	0	1	0.11	0.145	0.991975
TMEM123	8.22e-06	0	1	0	0	0	0	0	0	1	0	1	0.11	0.169	0.991467
ZNF479	2.01e-05	0	0	0	1	0	0	1	0	0	0	1	0.1101	0.179	0.991859
ANKMY1	3.71e-05	0	2	0	2	1	0	11	7	31	24	1	0.110189	0.135	0.992155
MED21	5.7e-06	0	1	0	0	0	0	1	0	0	0	1	0.1107	0.179	0.996243
SPO11	1.56e-05	0	0	0	5	1	0	2	1	4	6	1	0.1108	0.101	0.996633
ABTB2	4.07e-05	0	0	0	0	0	0	1	0	3	1	1	0.111	0.459	0.997921
C11orf71	5.87e-06	0	0	0	1	0	0	0	0	1	0	1	0.111	0.147	0.997411
C2orf47	1.16e-05	0	0	0	1	0	0	1	0	0	0	1	0.111	0.155	0.996901
CRLS1	1.21e-05	0	0	0	1	0	0	0	0	1	0	1	0.111	0.177	0.996392
FBXL3	1.7e-05	0	0	0	1	0	0	0	0	1	0	1	0.111	0.158	0.995884
FXYD5	7.22e-06	0	0	0	0	0	0	0	0	1	0	1	0.111	0.483	0.995376
HDGFRP2	2.51e-05	0	0	0	0	0	1	4	2	2	2	1	0.111	0.484	0.994868
PHTF2	2.94e-05	0	0	0	1	0	0	2	1	3	1	1	0.111	0.169	0.994361
SAG	1.58e-05	0	0	0	1	0	0	3	1	11	6	1	0.111	0.162	0.993854
SLC31A1	7.61e-06	0	0	0	0	0	0	1	0	0	0	1	0.111	0.515	0.993348
SLC36A4	2.01e-05	0	0	0	2	0	0	2	3	3	8	1	0.111	0.075	0.992843
SMAGP	3.93e-06	0	0	0	0	0	0	0	0	1	0	1	0.111	0.479	0.992338
TGIF2-C20ORF24	6.18e-06	0	0	0	0	0	0	0	0	1	0	1	0.111	0.45	0.991833
VKORC1	6.66e-06	0	0	0	1	0	0	1	0	0	0	1	0.111	0.156	0.991329
PIK3R4	5.36e-05	0	0	0	1	0	0	1	0	6	3	1	0.1111	0.149	0.991718
ZNF93	2.4e-05	0	0	0	5	1	0	3	4	2	2	1	0.1111	0.108	0.991215
CCBL2	1.78e-05	0	0	0	2	0	0	2	2	5	5	1	0.1115	0.0679	0.994279
BCL2L2	7.53e-06	0	0	0	1	0	0	1	0	0	0	1	0.1116	0.145	0.994666
BET3L	7e-06	0	0	0	1	0	0	0	0	1	0	1	0.112	0.173	0.997725
COMT	1.06e-05	0	0	0	0	0	0	2	1	5	2	1	0.112	0.493	0.99722
DDX27	3.02e-05	0	0	0	2	0	0	2	2	6	5	1	0.112	0.0669	0.996715
EPHX4	1.45e-05	0	0	0	0	0	0	0	0	1	0	1	0.112	0.49	0.996211
ERG	1.94e-05	0	0	0	1	0	0	2	0	1	1	1	0.112	0.159	0.995707
FAM98B	1.61e-05	0	3	1	2	0	0	2	1	1	2	1	0.112	0.103	0.995203
GALNT13	2.15e-05	0	0	0	0	0	0	1	0	6	3	1	0.112	0.461	0.9947
KCNH2	4.66e-05	0	0	0	0	0	0	1	2	8	2	1	0.112	0.489	0.994198
KRT15	1.74e-05	0	0	0	0	0	0	4	2	7	3	1	0.112	0.499	0.993696
KRTAP27-1	8.4e-06	0	3	2	10	3	0	0	0	0	1	1	0.112	0.1058	0.993195
LRRC20	7.4e-06	0	1	0	0	0	0	3	1	2	1	1	0.112	0.189	0.992694
LTBR	1.75e-05	0	0	0	0	0	0	0	0	1	0	1	0.112	0.444	0.992194
MS4A5	8.22e-06	0	0	0	1	0	0	1	0	2	1	1	0.112	0.169	0.991694
MYL9	6.7e-06	0	0	0	2	0	0	1	1	0	0	1	0.112	0.0653	0.991194
NDUFA13	5.57e-06	0	0	0	0	0	0	1	0	0	0	1	0.112	0.474	0.990696
PTPRN2	4.02e-05	0	0	0	2	0	0	3	9	3	5	1	0.112	0.0694	0.990197
U2AF1L4	8.05e-06	0	0	0	1	0	0	0	1	3	0	1	0.112	0.167	0.989699
GPR68	1.5e-05	0	0	0	1	0	0	2	1	1	0	1	0.1126	0.158	0.994501
PIK3IP1	1.04e-05	0	0	0	1	0	0	1	0	0	0	1	0.1126	0.166	0.994002
GXYLT1	1.73e-05	0	0	0	1	0	0	1	2	4	0	1	0.1129	0.161	0.99615
ATP13A3	4.86e-05	0	0	0	0	0	0	5	0	2	3	1	0.113	0.497	0.996532
CPNE3	2.11e-05	0	3	0	2	1	0	5	8	19	20	1	0.113	0.0988	0.996032
GP1BA	2.61e-05	0	0	0	2	0	0	0	4	5	1	1	0.113	0.0681	0.995533
GZMB	9.66e-06	0	1	0	1	0	0	1	0	0	1	1	0.113	0.0686	0.995034
HHIPL2	2.87e-05	0	1	0	4	1	0	0	4	33	27	1	0.113	0.0984	0.994536
HPX	1.84e-05	0	0	0	0	0	0	2	1	5	2	1	0.113	0.458	0.994038
KRTAP20-2	2.63e-06	0	0	0	0	0	0	0	0	1	0	1	0.113	0.503	0.993541
[truncated: 15,577 more rows]
